# Supplementary material for: Infectious disease diagnosis by artificial intelligence (AI): Differences in patient backgrounds and symptoms between antigen test positives and novel AI-powered pharyngeal endoscopy test positives
Source: PLOS Digit Health. 2026 Feb 11;5(2):e0001233. doi: 10.1371/journal.pdig.0001233 (PMC12893528; doi:10.1371/journal.pdig.0001233)
Supplement: S1 Table — (XLSX) [file pdig.0001233.s001.xlsx]

## Sheet: S1_Table
ID	Sex_F	Age	Contact_history	Antipyretics	Vaccination	AI	Ag_A	Ag_B	Ag_COVID_19	Symptom_duration	Cough	Sore_throat	Headache	Fatigue	Runny_nose	Body_Temperature	Chill	Appetite_loss	Joint_pain	Muscle_pain	Sweating	GI_symp
001	0	10	1	0	0	1	0	1	1	6.08333	0	0	0	0	0	38.5	0	0	0	0	0	0
002	0	9	1	0	0	0	0	0	0	24	0	0	0	1	0	39.1	0	0	0	0	0	0
003	0	37	0	0	0	0	0	0	0	6.11667	0	1	0	1	0	38.8	1	0	1	0	0	0
004	0	13	1	0	1	1	0	1	0	48	1	0	0	1	1	38.5	0	0	0	0	0	0
005	0	9	1	0	1	1	0	1	0	104.833	1	1	0	1	0	40.3	0	1	0	0	0	0
006	0	17	0	0	0	0	0	0	0	24	1	1	1	0	1	38.6	1	0	0	0	0	0
007	1	10	0	0	1	0	0	0	0	2.6	0	1	0	1	0	37.5	0	0	0	0	0	0
008	1	14	0	1	0	1	0	0	0	24	1	1	0	1	1	39.1	1	1	1	0	0	0
009	0	9	0	0	0	1	0	1	0	24	1	1	1	1	0	39.1	1	1	0	0	0	0
010	1	10	0	0	0	0	0	0	0	48	1	0	1	0	0	36.8	0	0	0	0	0	0
011	0	13	0	1	0	0	0	0	0	24	1	1	1	1	1	36.7	1	0	0	0	0	0
012	0	15	1	1	1	0	0	0	0	9	1	0	1	0	0	37	0	0	0	0	0	0
013	1	15	1	0	0	0	0	0	0	4	0	1	1	0	0	37.6	0	0	0	0	0	0
014	1	15	1	0	0	1	0	1	0	49.65	1	1	1	1	0	38.7	0	0	0	0	0	0
015	1	52	0	1	0	0	0	0	0	24	1	1	0	0	0	36	0	0	0	0	0	1
016	1	34	1	1	0	0	0	1	0	75.55	1	1	1	1	1	38	1	1	1	0	0	0
017	1	16	1	0	0	0	0	1	0	49.2667	0	0	1	0	0	36.9	0	0	0	0	0	0
018	0	12	0	0	0	1	0	0	0	48	1	0	0	1	1	39.1	0	0	0	0	0	0
019	0	13	1	0	0	1	0	0	0	24	1	1	1	1	0	39.1	0	0	0	0	0	0
020	1	15	0	1	1	0	0	1	0	65.5833	1	1	0	0	0	39	0	0	0	0	0	0
021	0	17	0	0	0	0	0	0	0	24	0	1	1	1	1	38.7	0	1	0	0	0	0
022	0	42	1	0	0	0	0	1	0	48	0	0	1	0	1	37.3	1	0	0	0	0	0
023	1	18	1	1	0	0	0	0	0	28.1667	0	1	1	1	0	39.3	1	1	1	0	0	0
024	0	9	1	0	0	1	0	0	0	40.5	1	0	1	0	1	38.4	0	0	0	0	0	0
025	0	12	0	1	0	0	0	0	0	75.1	1	0	0	1	0	37.7	0	1	0	0	0	0
026	0	12	0	1	0	0	0	1	0	94.9333	1	1	0	1	1	39.2	0	1	0	0	0	0
027	1	13	1	0	0	0	0	0	0	24	1	1	0	1	0	37.6	0	0	0	0	0	0
028	0	39	1	0	0	1	0	1	0	19.7167	1	0	0	1	1	38	0	0	0	0	0	0
029	0	13	0	1	0	0	0	0	0	24	1	0	1	0	1	37.5	0	1	0	0	0	0
030	0	31	0	0	1	0	0	0	0	4	0	1	1	1	1	38.2	1	0	0	0	0	0
031	1	12	1	0	0	0	0	0	0	20	0	0	0	1	1	37.9	0	1	0	0	0	1
032	1	9	0	0	0	1	0	1	0	34.1	1	0	1	0	0	39	1	0	0	0	0	0
033	1	38	1	0	0	0	0	0	0	24	1	0	1	0	0	36.4	1	0	0	0	1	0
034	1	38	1	0	0	0	0	1	0	14.7833	0	0	0	1	1	37.4	1	0	0	0	1	0
035	1	15	0	1	0	0	0	1	0	25.05	1	1	0	1	1	39.6	1	1	1	0	0	0
036	1	11	0	0	0	0	0	0	0	5.95	0	1	0	0	0	37.1	0	0	0	0	0	1
037	0	10	0	1	1	1	0	1	0	8	1	0	1	1	1	38.3	0	0	0	0	0	0
038	1	42	0	0	0	0	0	0	0	24	0	1	0	1	0	37.2	1	0	1	1	0	0
039	1	15	0	1	0	0	0	0	0	87.7667	1	1	0	0	1	37.6	0	0	0	0	0	0
040	1	12	0	1	0	0	0	0	0	32	1	1	0	0	1	36.6	0	0	0	0	0	0
041	1	12	0	1	0	0	0	0	0	7.43333	0	0	1	0	0	38.5	0	0	1	0	1	0
042	1	37	0	0	0	0	0	0	0	8	1	1	1	1	0	37.7	1	1	0	0	0	0
043	0	38	0	0	0	0	0	1	0	2	0	0	0	0	1	38.6	0	0	0	0	0	0
044	1	14	0	0	0	0	0	0	0	40.5333	1	1	1	0	1	38	0	0	0	0	0	0
045	0	9	0	1	1	1	0	0	0	18.6	1	0	0	0	0	39	0	0	0	0	0	0
046	0	5	1	1	1	0	0	1	0	16.9	0	0	1	0	1	36.6	0	0	0	0	0	0
047	0	15	0	1	0	0	0	0	0	33.3333	1	1	1	1	1	39.4	0	1	0	0	0	1
048	0	15	0	1	0	0	0	0	0	20.7667	0	0	0	1	0	38	0	0	0	0	0	0
049	0	13	1	1	0	1	0	1	0	20.6833	1	1	1	1	1	39.7	1	1	0	0	0	0
050	1	10	0	0	1	0	0	1	0	12	1	1	0	0	1	37.7	0	0	0	0	0	0
051	0	12	0	0	1	1	0	1	0	14.2	1	1	0	0	0	37.3	0	0	0	0	0	0
052	0	7	0	1	0	0	0	0	0	24	0	1	0	0	0	37.9	0	0	0	0	0	0
053	0	18	0	0	0	0	0	0	0	27.7167	1	1	0	1	1	38	1	1	0	0	0	0
054	1	11	0	1	1	0	0	0	0	23	0	1	1	0	0	37.5	0	0	0	0	0	0
055	0	8	1	0	1	1	1	0	0	39.55	1	1	0	0	1	38.3	1	0	0	0	0	0
056	0	14	0	1	0	0	0	1	0	6	1	1	1	1	0	39	0	0	0	0	0	0
057	1	8	1	0	0	1	0	0	0	8.28333	1	1	1	1	1	37.8	1	0	1	1	0	0
058	0	7	1	0	0	0	0	0	0	29.3167	0	1	1	1	1	38.3	1	0	0	1	0	0
059	1	35	1	1	0	0	0	1	0	12	1	1	1	1	1	37.3	0	1	1	1	0	1
060	1	9	0	0	1	1	0	1	0	8	1	0	0	0	1	38.5	0	0	0	0	0	0
061	1	9	1	0	0	1	0	0	0	8.08333	0	1	1	0	0	38.4	0	0	0	0	0	0
062	0	14	1	0	0	0	0	1	0	32.75	0	1	1	1	0	37.5	0	0	0	0	0	0
063	0	9	1	1	0	1	0	0	0	28.4667	1	1	0	0	1	38.3	0	0	0	0	0	0
064	0	10	0	1	0	0	0	0	0	23.0333	1	0	0	0	1	38	0	0	0	0	0	0
065	1	8	0	0	0	0	0	0	0	33.6	0	0	0	0	0	37.6	0	0	0	0	0	1
066	0	11	0	0	0	0	0	0	0	34	0	0	1	0	1	39	1	0	0	0	0	0
067	0	14	0	0	0	0	0	1	0	3.16667	1	0	0	0	1	37.5	1	0	0	0	0	0
068	1	5	0	0	0	0	0	0	0	16.7833	0	0	0	1	0	39	1	1	0	0	0	1
069	0	9	1	0	0	0	0	0	0	16.0667	0	1	1	1	0	39.1	0	1	0	0	0	0
070	0	5	0	0	0	0	0	0	0	7	0	0	0	0	0	38.8	0	0	0	0	0	0
071	0	13	0	1	0	0	0	1	0	36.75	1	0	1	1	1	37	0	0	0	0	0	0
072	1	14	0	1	0	0	0	0	0	36.9	0	1	0	1	0	36.4	0	0	0	0	0	0
073	1	9	1	0	0	1	0	1	0	63.9	1	1	1	0	1	38	0	0	0	0	0	1
074	0	53	1	1	0	0	0	1	0	33.0667	1	1	0	0	1	36.7	0	0	0	0	0	0
075	0	9	1	0	0	1	0	1	0	26.2833	0	0	1	0	1	38.2	1	0	0	0	0	0
076	0	7	0	0	0	0	0	1	0	26.8333	0	0	1	1	0	37.6	0	1	0	0	0	0
077	0	6	1	0	0	1	0	0	0	34.3	1	0	0	1	0	39	1	0	0	0	0	0
078	0	10	1	0	0	0	0	0	0	34.3167	0	0	0	1	0	36.5	0	0	0	0	0	0
079	1	12	1	0	0	1	0	1	0	34.35	1	0	0	0	1	39	1	0	0	0	0	0
080	1	8	0	1	0	0	0	0	0	134.133	1	0	0	1	0	39.2	0	0	0	0	0	0
081	1	7	1	0	0	1	0	0	0	13.5833	1	1	0	0	1	38.5	0	0	0	0	0	0
082	1	31	1	0	0	0	0	1	0	60.5	1	0	0	0	1	37.7	1	0	0	0	0	0
083	1	33	1	0	0	0	0	0	0	36.6	1	1	1	1	1	37.2	1	0	1	1	0	0
084	1	33	1	1	0	1	0	1	0	89.6833	1	1	1	1	1	39.2	1	1	1	1	1	0
085	0	16	0	1	0	1	0	1	0	36	1	1	1	1	1	39.3	0	0	1	0	0	0
086	0	9	0	0	1	0	0	0	1	6.56667	0	1	0	0	0	38.8	0	0	0	0	0	0
087	0	10	0	1	0	0	0	0	0	21.8	0	0	1	0	0	39	0	0	0	0	0	0
088	1	10	0	1	1	1	0	1	0	34.1167	1	0	0	0	1	38.5	0	0	0	0	0	0
089	0	10	0	0	0	0	0	0	0	26.15	0	1	0	0	0	37.7	0	0	0	0	0	0
090	0	10	0	0	0	0	0	1	0	1.45	1	1	0	0	0	37.7	0	0	0	0	0	0
091	0	10	0	1	0	0	0	1	0	15.8333	0	0	1	1	0	39.4	0	0	0	0	0	0
092	1	9	0	0	0	1	0	0	0	34.85	1	1	0	1	1	38.6	0	1	0	0	0	0
093	0	15	1	0	0	0	0	1	0	34.8833	0	0	1	0	0	38.2	1	0	0	0	0	0
094	0	16	1	1	1	0	0	1	0	35.1167	1	1	0	1	1	37.9	1	1	1	0	0	0
095	0	8	1	0	1	0	0	1	0	42.9	1	0	0	0	0	37.1	0	0	0	0	0	0
096	1	37	1	0	1	0	0	1	0	84	0	0	1	1	1	38.2	1	0	0	0	0	0
097	1	8	1	1	1	1	0	0	0	41.9833	1	0	0	1	1	37.6	1	1	0	0	0	0
098	1	10	0	0	0	0	0	1	0	57.3667	0	0	0	1	0	39	0	0	0	0	0	0
099	1	9	1	0	0	1	0	1	0	44.9167	0	0	0	1	0	37.4	0	0	0	0	0	0
100	1	12	1	0	0	1	0	1	0	46.75	1	1	1	0	1	38.6	0	1	1	1	0	0
101	0	8	0	0	0	0	0	0	0	4	0	1	0	0	0	37.5	0	0	0	0	0	0
102	0	8	0	0	0	1	0	1	0	28.1333	1	0	0	0	0	38.5	0	0	0	0	0	0
103	1	18	0	0	1	0	0	0	1	40.2167	1	1	0	0	0	38	1	0	0	0	0	0
104	1	8	0	0	0	1	0	1	0	17.2667	1	0	0	0	0	38.4	0	0	0	0	0	0
105	1	13	0	1	0	1	0	0	0	29.4	1	0	1	1	1	38	1	0	0	0	0	0
106	0	11	0	1	0	0	0	1	0	40.4833	1	1	0	0	0	37.3	1	0	0	0	0	0
107	0	5	1	0	0	0	0	1	0	66.6333	0	0	0	0	1	37.9	0	0	0	0	0	0
108	0	28	1	0	0	1	0	0	0	44.9833	1	0	1	1	1	37.5	0	0	0	1	0	0
109	1	34	1	1	0	1	0	1	0	71.1833	1	0	1	1	1	40.3	1	1	1	0	0	0
110	0	11	0	1	0	0	0	0	0	120.4	1	1	1	1	1	39.4	1	0	0	0	0	0
111	0	11	0	0	0	1	0	1	0	143.067	1	1	1	1	1	39.4	1	1	0	0	0	0
112	0	11	1	0	0	1	0	0	0	3.9	1	1	0	1	1	38.1	1	0	1	1	0	0
113	1	37	1	0	1	0	0	0	0	41.1667	1	1	1	0	0	37.1	0	0	0	0	0	0
114	1	30	0	0	0	0	0	0	0	10	0	1	0	1	0	37.7	0	0	0	1	0	0
115	1	12	0	0	0	1	0	1	0	21.5667	1	1	1	0	1	39.6	1	0	0	0	1	0
116	1	16	0	0	0	1	0	0	0	10	1	1	1	0	0	38.2	0	0	0	0	1	1
117	0	10	0	0	1	1	0	1	0	24	1	1	1	0	0	39.7	0	0	0	0	0	0
118	0	11	1	0	0	0	0	0	0	12.8667	1	0	1	0	0	37.5	0	0	0	0	0	0
119	1	38	1	0	0	0	0	0	0	15.9333	0	1	1	1	0	38.5	1	1	1	0	0	0
120	0	12	0	1	0	0	0	1	0	27.0833	1	1	1	1	0	38.1	0	0	0	0	0	0
121	0	18	0	1	0	1	0	0	1	26.2667	1	1	1	1	1	38	1	0	0	0	1	0
122	1	12	1	1	0	1	0	0	0	45.5333	1	0	1	0	0	38.5	0	1	0	0	0	0
123	0	8	1	0	0	1	0	0	0	29	1	1	1	0	0	38.4	0	0	0	0	0	0
124	0	8	0	0	0	0	0	1	0	22.4333	1	0	1	1	1	38.7	0	0	0	0	0	0
125	0	10	1	0	0	0	0	0	0	29	1	1	1	0	1	37.4	0	0	1	0	0	0
126	0	11	0	0	0	0	0	0	0	15.8667	0	0	1	0	0	39	0	0	0	0	0	1
127	0	11	0	1	0	0	0	1	0	48.2833	1	1	0	0	1	38.3	0	0	0	0	0	1
128	0	24	0	0	0	0	0	0	0	24.1167	0	1	1	1	0	38	1	0	1	1	1	0
129	0	7	0	1	0	0	0	0	0	66.4	1	1	0	1	1	37.5	0	1	0	0	0	0
130	1	24	0	0	0	1	0	0	1	28.4833	1	1	1	1	1	37.2	0	0	1	1	0	0
131	1	11	1	0	0	0	0	0	0	4.46667	1	1	0	0	1	37.1	0	0	0	0	0	0
132	0	8	0	0	0	0	0	0	0	15.7667	0	0	1	1	0	38.9	0	1	0	0	0	0
133	1	20	0	0	0	0	0	0	0	89.0167	1	0	1	1	1	37.9	0	0	1	0	0	0
134	0	12	0	0	1	0	0	0	0	15.45	0	0	1	0	0	37.3	1	0	0	0	0	0
135	0	10	0	1	1	0	0	0	0	3.66667	0	0	1	1	1	37.9	0	0	0	0	0	0
136	0	15	1	1	0	1	0	1	0	17.65	1	0	1	0	1	37.8	0	0	0	0	0	0
137	1	13	0	1	0	0	0	0	1	11.45	0	1	1	1	0	37.4	1	0	1	0	0	0
138	1	11	0	1	0	0	0	0	0	18.3833	0	1	1	0	1	37.8	0	0	0	0	0	0
139	0	7	0	1	0	0	0	1	0	88.4	0	0	1	1	1	38.3	0	1	0	0	0	0
140	0	13	1	0	0	0	0	0	0	3.61667	1	0	0	1	1	37.6	0	0	0	0	0	0
141	1	10	0	1	0	1	0	0	0	18.2833	1	1	1	1	1	38.6	0	0	1	0	1	0
142	0	9	0	0	0	0	0	0	0	16.3167	0	0	0	1	0	36.8	0	1	0	0	0	0
143	1	11	1	0	0	1	0	1	0	19.7667	1	0	0	0	1	38.6	0	0	0	0	0	0
144	1	11	0	0	0	0	0	0	0	5.51667	1	1	1	0	1	37.8	1	0	0	0	0	0
145	1	16	0	0	0	1	0	1	0	17.2333	1	0	1	1	1	39.1	1	1	0	1	0	0
146	1	11	0	0	0	0	0	0	0	9.58333	0	1	1	0	1	38.5	0	0	0	1	0	0
147	1	8	0	0	0	0	0	0	0	21.1833	1	0	0	0	0	37.6	0	0	0	0	0	0
148	1	13	0	0	0	0	0	0	1	8.4	0	1	1	1	1	37.9	0	1	1	0	0	0
149	1	7	1	1	0	1	0	0	0	10.5333	1	0	1	1	0	38.1	1	0	0	0	0	0
150	0	12	0	0	0	0	0	0	0	41.8667	0	0	1	1	1	37.8	0	0	0	0	0	0
151	1	12	0	0	0	0	0	1	0	65.95	1	1	1	1	1	38.8	0	0	0	0	0	0
152	1	10	1	1	0	1	0	1	0	5.53333	1	1	1	1	1	37.5	1	1	0	0	0	0
153	1	9	0	0	0	0	0	1	0	2.56667	0	1	1	0	1	38.9	1	0	0	0	0	0
154	0	12	1	1	1	0	0	0	0	1.81667	1	0	0	0	0	37.5	0	0	0	0	0	0
155	1	10	0	0	0	1	0	0	0	5.36667	1	1	1	0	1	38	0	0	0	0	0	0
156	1	7	0	0	1	1	0	1	0	31.2833	1	1	0	0	0	39	0	0	0	0	0	0
157	0	11	1	0	0	1	0	1	0	63.3667	1	1	0	0	1	39	0	0	0	0	0	0
158	1	14	0	0	0	0	0	0	0	16.5333	0	1	1	1	0	37.3	0	1	0	0	0	0
159	0	7	1	0	1	1	0	0	0	5.83333	1	0	0	1	1	38	0	1	0	0	0	0
160	0	11	0	0	0	0	0	1	0	77.3667	1	1	1	1	1	37.9	0	0	0	0	0	0
161	1	9	1	1	1	0	0	0	0	15.55	1	0	1	0	1	37.9	0	0	0	0	0	1
162	1	9	1	1	1	0	0	1	0	87.1833	1	1	0	0	1	37	0	1	0	0	0	0
163	0	8	0	0	0	0	0	1	0	33.6667	0	0	1	0	0	38.6	0	1	0	0	0	0
164	0	9	0	0	0	0	0	1	0	23.7333	0	1	1	1	0	37.8	0	0	0	0	0	0
165	1	10	0	0	0	0	0	0	0	4.75	0	0	1	1	0	38.6	0	0	0	0	0	0
166	1	10	0	1	0	0	0	0	0	26.5667	0	0	1	1	1	38.2	0	1	0	0	0	0
167	0	9	1	0	0	1	0	0	0	14.8833	1	1	1	0	0	37.7	0	0	0	0	0	0
168	0	11	1	0	0	1	0	1	0	28.2167	1	1	0	0	0	37.7	0	0	0	0	0	0
169	0	10	1	0	0	1	0	0	0	33.2667	1	0	0	0	1	36.5	0	0	0	0	0	0
170	0	9	0	0	0	0	0	0	0	21.5333	0	0	0	0	1	36.8	0	0	0	0	0	0
171	1	11	1	0	0	1	0	1	0	19.85	1	0	0	0	0	39.5	0	0	0	0	0	0
172	0	8	0	1	0	1	0	1	0	29.8833	1	0	0	1	1	39	0	1	0	0	0	0
173	0	8	0	0	0	0	0	0	0	5.98333	0	1	0	0	1	38.5	0	0	0	0	0	0
174	1	9	1	1	0	1	0	0	0	33.75	1	1	0	0	1	37.4	0	0	0	1	0	0
175	1	8	0	0	1	0	0	0	0	2.96667	1	0	0	0	1	38.3	1	0	0	0	0	0
176	1	8	0	0	1	0	0	1	0	53.2167	1	0	0	0	1	36.9	0	0	0	0	0	0
177	1	10	0	1	1	1	0	0	0	24.7667	1	1	1	1	0	40	1	1	1	0	0	0
178	0	10	1	1	0	1	0	1	0	23.9	0	1	1	1	1	39	1	1	0	1	0	0
179	1	12	0	0	0	0	0	0	0	12.8	0	1	1	0	0	37.8	0	0	0	0	0	0
180	0	12	1	0	0	1	0	1	0	13.2333	1	1	1	0	1	40.1	0	0	0	0	0	0
181	1	10	0	1	0	0	0	1	0	14.7	1	1	1	0	1	37.2	1	1	0	0	0	0
182	0	11	1	1	0	0	0	0	0	20.1167	1	0	1	0	0	37.8	0	0	0	0	0	0
183	0	8	1	0	0	0	0	0	0	41.5167	0	1	0	0	1	36.9	0	0	0	0	0	0
184	0	7	1	0	0	0	0	1	0	41.5333	0	1	0	0	1	37.9	0	0	0	0	0	0
185	1	10	0	0	0	0	0	1	0	17.55	0	1	1	0	0	39	0	0	0	0	0	0
186	0	14	0	0	0	0	0	0	0	31.6167	0	1	1	1	0	37.1	1	1	1	0	0	0
187	0	12	1	0	1	1	0	1	0	26	1	1	0	0	0	38.9	0	0	0	0	0	0
188	1	9	1	1	0	1	0	1	0	40.1167	1	1	1	0	0	40.2	1	0	1	0	0	0
189	1	6	0	1	0	0	1	0	0	22.4	1	1	1	0	1	37.4	0	0	0	0	0	0
190	1	9	0	0	0	0	0	1	0	65.7167	1	1	1	0	0	37.2	0	0	0	0	0	0
191	1	8	0	0	0	0	0	0	0	22.0333	1	0	1	0	0	37.5	0	0	0	0	0	0
192	0	8	1	0	0	1	0	1	0	50.0833	1	1	1	0	1	37	0	0	0	0	0	0
193	0	11	0	1	0	0	0	1	0	39.3333	0	1	1	0	1	38	1	1	0	0	0	0
194	0	14	0	0	0	0	0	0	0	19.75	1	1	1	0	0	37.5	0	0	0	0	0	1
195	1	10	0	0	1	1	0	1	0	41.5667	1	0	0	0	1	37.5	0	0	0	0	0	0
196	0	7	1	0	1	0	0	0	0	1.75	0	1	1	0	0	38.1	0	0	0	0	0	0
197	1	11	0	0	0	0	0	1	0	14.8167	1	1	1	1	1	38.6	1	0	1	0	0	0
198	1	9	0	0	1	0	0	1	0	49	1	0	0	0	1	37.2	0	0	0	0	0	0
199	1	14	0	0	0	0	0	0	0	100.15	1	1	1	0	1	37.7	0	0	0	0	0	0
200	0	8	1	1	1	1	0	0	0	12.1833	1	1	0	0	0	37.5	0	0	0	0	0	0
201	1	7	1	0	1	1	0	1	0	3.63333	1	0	1	1	1	39	0	1	0	0	0	0
202	1	9	0	0	1	0	0	0	0	4.43333	0	0	0	0	0	37.9	0	0	0	0	0	0
203	1	9	0	0	0	0	0	1	0	15.4167	0	0	0	0	0	38	0	0	0	1	0	0
204	0	15	0	1	0	0	0	1	0	23.5667	1	0	1	0	1	38.2	0	1	0	1	0	0
205	1	10	0	1	0	0	0	0	0	28.6333	1	1	1	1	1	37.7	1	0	1	0	0	0
206	0	14	0	1	0	0	0	1	0	17.2167	0	0	1	1	1	37.1	1	1	1	1	1	0
207	1	8	0	1	0	1	0	1	0	23.3	1	0	1	0	0	38.4	0	0	0	0	0	0
208	1	9	1	1	1	1	0	1	0	19.8667	1	0	1	0	0	38.3	0	0	0	0	0	0
209	0	7	0	0	0	0	0	0	0	20.05	1	0	0	1	0	37.8	0	1	0	0	0	0
210	0	8	0	0	0	0	0	1	0	12.0833	0	0	0	0	1	37.7	0	0	0	0	0	0
211	0	8	1	0	1	0	0	0	0	29.3	0	0	0	1	1	37.9	1	1	0	0	0	1
212	0	11	0	0	0	0	0	0	0	24	1	1	0	1	1	37.7	0	0	0	0	0	0
213	1	14	0	1	1	0	0	0	1	23.1167	1	1	1	1	1	38.4	0	0	0	1	0	0
214	0	9	0	0	0	0	0	0	0	22.3167	0	0	1	0	0	38.5	0	0	0	0	0	0
215	0	9	1	1	0	0	0	1	0	41.2667	0	1	1	0	0	38	0	0	0	0	0	0
216	0	13	0	0	0	0	0	0	0	6.41667	1	0	1	1	0	38.8	0	0	0	0	0	0
217	0	50	1	0	0	0	0	0	0	3.91667	1	1	0	0	0	37.4	0	0	0	0	0	0
218	0	50	0	1	0	0	1	0	0	53.5	1	0	0	0	1	37.1	0	0	1	0	0	0
219	0	12	1	1	0	1	1	0	0	11.7	1	0	1	0	0	38.4	0	0	0	0	0	0
220	1	10	1	0	0	1	0	0	0	2.16667	1	0	1	0	0	38	0	0	0	0	0	0
221	0	7	1	0	0	0	0	1	0	21.9	0	0	0	0	1	35.8	0	0	0	0	0	0
222	1	10	1	0	0	1	0	1	0	13.4833	1	1	0	1	1	38	0	1	0	0	0	0
223	0	9	1	1	0	1	0	1	0	48.3833	1	1	1	1	1	38.6	0	1	0	0	0	0
224	0	16	0	0	0	0	0	0	0	28.4167	0	1	0	0	1	37.3	0	0	0	0	0	0
225	1	9	0	0	0	0	0	0	0	72.1333	1	0	1	1	1	38.2	0	0	0	0	0	0
226	0	8	0	0	0	0	0	0	1	17.5	1	1	0	0	1	37.1	0	1	0	0	0	0
227	1	8	0	1	1	0	0	1	0	70.85	1	1	0	1	1	37.3	0	1	0	0	0	0
228	0	9	1	1	1	1	0	0	0	12.15	1	1	1	1	1	37.3	0	1	0	0	0	0
229	1	14	0	0	0	0	0	0	0	24	0	1	0	0	0	38.5	0	0	1	1	0	1
230	1	13	1	0	0	0	0	0	0	57.2167	0	0	1	0	0	38.2	1	0	0	0	0	0
231	1	11	0	0	0	1	0	0	0	4.25	1	1	1	0	1	38.9	0	0	0	0	0	0
232	1	34	0	0	1	0	0	0	0	18.8333	1	1	1	1	1	38.3	1	1	1	0	0	0
233	1	34	0	1	1	1	0	1	0	58.3167	1	1	1	1	1	39.4	1	1	1	0	1	1
234	1	12	1	0	0	0	0	0	0	23.9167	0	0	0	0	0	37.1	0	0	0	0	0	1
235	1	23	1	1	1	0	0	0	0	1.83333	0	1	1	1	0	38.2	1	0	0	1	1	0
236	1	23	0	1	1	0	0	0	0	25.9833	0	1	1	1	0	36.4	1	0	0	0	1	0
237	0	13	1	1	0	0	0	1	0	93.2333	1	0	1	0	1	36.8	0	0	0	0	0	0
238	1	9	1	0	1	1	0	0	0	22.2333	1	1	1	0	1	37.9	0	0	0	0	0	0
239	1	32	0	0	1	0	0	0	1	16.45	0	0	1	1	0	38	0	1	0	0	0	0
240	0	9	0	1	0	0	0	1	0	15.7667	0	0	0	1	1	39.3	0	0	0	0	0	0
241	1	10	1	1	0	0	0	1	0	18.0667	1	1	0	1	1	38.4	1	0	0	1	0	0
242	1	6	0	0	0	0	0	0	0	19.1	0	0	1	1	0	38.4	0	0	0	1	0	0
243	0	10	0	1	0	0	0	1	0	14.45	1	1	0	0	0	38.3	0	0	0	1	0	0
244	1	12	0	0	0	1	0	0	0	20.0333	1	0	1	1	0	39.1	0	1	0	0	0	0
245	0	11	0	1	1	0	0	1	0	22.5667	0	0	1	0	1	38.3	1	0	0	0	0	0
246	0	12	0	1	0	0	0	0	0	100.317	1	1	1	0	0	38.1	0	0	0	0	0	0
247	0	14	0	0	0	0	0	0	0	7.38333	0	0	1	1	0	37.5	1	0	0	0	0	0
248	1	32	1	0	0	1	1	0	0	43.5667	1	0	1	1	1	38.4	0	0	1	0	0	0
249	0	15	1	0	1	0	0	0	0	4.61667	1	1	1	1	1	38.5	1	0	0	0	0	0
250	0	15	1	0	1	1	0	1	0	20.9167	1	1	1	1	1	38.8	1	0	0	0	0	0
251	0	9	0	0	0	0	0	1	0	15.2833	1	0	0	1	0	36	0	1	0	0	0	0
252	0	7	1	0	0	1	0	0	0	3	1	0	0	0	1	37.9	0	0	0	0	0	0
253	0	11	0	1	1	0	0	0	0	39.6167	0	0	1	1	0	36.8	0	0	0	0	0	0
254	0	12	0	1	1	0	0	0	0	35.1167	1	1	1	1	0	39	0	0	0	1	0	0
255	0	12	0	1	1	0	0	0	0	17.1	1	1	1	0	0	38	0	0	0	0	0	0
256	1	11	0	0	0	0	0	0	0	2.73333	1	0	0	1	0	38.1	1	0	0	0	0	0
257	0	7	1	1	0	1	0	1	0	43.3833	0	0	1	0	1	39.1	0	0	0	0	0	0
258	1	15	1	0	0	1	0	1	0	77.4667	1	1	0	1	1	37.9	0	0	0	0	0	0
259	1	10	1	0	0	1	0	0	0	20.7833	1	1	1	1	1	38	0	1	0	0	0	0
260	0	10	0	0	0	0	0	0	0	6.11667	1	1	1	1	1	37.3	0	0	0	0	0	0
261	0	11	0	0	0	0	0	1	0	49.2	1	1	1	0	1	38.4	0	0	0	0	0	0
262	1	9	0	1	1	0	0	0	0	56.0333	0	0	1	1	0	39.1	0	0	0	0	0	0
263	0	14	1	1	0	1	0	0	0	27.0833	1	1	1	0	0	38.5	0	1	0	0	0	0
264	0	10	0	1	0	1	0	1	0	33.4667	1	1	1	1	1	38.5	0	0	1	0	0	0
265	0	9	0	0	0	0	0	0	0	22.4833	1	0	1	0	1	36.8	0	1	0	0	0	0
266	1	12	0	1	0	0	0	1	0	51.8	1	0	0	0	1	37.7	0	0	0	0	0	0
267	0	11	0	0	0	0	0	0	0	15.75	0	0	0	1	0	37.9	1	0	0	0	0	0
268	0	14	1	0	1	0	0	0	0	13.6833	1	1	1	1	1	37.8	1	0	0	0	0	0
269	0	14	1	1	1	1	0	0	0	37.35	1	1	1	0	1	37.8	0	0	0	0	0	0
270	0	10	0	1	0	0	0	1	0	74.6	1	1	1	0	1	38	0	0	0	0	0	0
271	0	13	1	0	0	0	0	0	0	8.43333	1	1	0	1	1	38	0	0	0	0	0	0
272	0	13	1	0	0	1	0	0	0	36.55	1	1	0	1	1	38	1	1	0	0	0	0
273	0	7	0	0	0	0	0	0	0	62.3333	0	0	1	0	0	37.1	0	0	0	0	0	0
274	1	7	1	0	0	0	0	1	0	53.25	1	1	1	1	1	37.7	0	0	0	0	0	0
275	1	8	0	0	0	0	0	1	0	36.1333	0	1	1	0	0	38.7	0	0	0	0	0	0
276	1	8	0	1	0	0	0	0	0	19.4333	0	0	0	0	0	36.8	0	0	0	0	0	0
277	0	15	0	1	0	0	0	0	0	41.2667	0	0	1	1	0	38.2	0	0	0	0	0	0
278	1	6	0	0	0	0	0	0	0	67.9833	1	0	1	0	1	36.7	0	0	0	0	0	0
279	0	8	1	0	0	1	0	0	0	2.4	0	0	1	0	0	39.6	1	0	0	0	0	0
280	1	53	1	0	1	0	0	0	0	8.63333	1	1	1	0	1	37.2	0	0	0	0	0	0
281	0	7	0	0	1	0	0	0	0	4.21667	1	0	1	1	1	37.5	0	0	0	0	0	0
282	0	13	1	0	1	1	0	1	0	36.4	1	0	0	0	1	37	0	0	0	0	0	0
283	1	39	1	1	0	1	0	0	0	33	1	1	1	1	0	37.6	0	0	1	0	0	0
284	1	8	0	0	1	0	0	0	0	15.1	0	1	0	0	0	38.3	0	0	0	0	0	0
285	1	8	1	1	0	0	0	0	0	15.1667	0	0	1	0	0	38.2	0	0	1	0	0	0
286	1	13	0	0	0	1	0	1	0	33.1833	1	0	0	1	1	39.1	0	0	0	1	0	0
287	0	12	0	0	0	0	0	0	0	9.31667	1	0	0	0	1	38.4	1	0	1	1	0	0
288	0	12	0	1	0	0	0	0	0	48.4833	1	1	1	1	1	38.5	1	1	0	0	0	0
289	0	13	0	0	0	1	0	0	0	16.05	1	1	0	1	1	39.4	0	0	0	0	0	0
290	0	12	0	0	0	1	0	1	0	39.55	1	1	1	1	1	38.1	0	0	0	0	0	0
291	0	11	0	0	0	0	1	0	0	15.65	0	0	0	1	1	39.8	0	1	0	1	1	0
292	1	11	0	0	0	0	0	1	0	20.1833	1	0	1	0	0	37.2	0	1	0	0	0	1
293	1	40	1	1	1	1	0	0	1	11.2333	1	1	1	1	1	37	1	0	0	0	0	0
294	1	15	0	1	1	1	0	1	0	30.1333	1	1	0	0	0	38.8	0	1	0	0	0	0
295	0	7	0	0	1	0	0	1	0	18.6833	1	0	0	0	0	38.2	0	0	0	0	0	0
296	0	7	0	0	0	0	0	0	0	35.8667	1	1	0	1	1	38.1	0	0	0	0	0	0
297	0	7	0	1	0	0	0	0	0	84.0667	1	1	0	1	1	38	0	1	0	0	0	0
298	0	8	0	0	0	0	0	0	0	10.9667	0	1	0	1	1	37.9	1	1	0	0	0	0
299	0	8	0	1	0	0	0	0	0	34.0667	0	1	1	1	1	39	1	1	0	0	1	1
300	1	10	1	0	0	0	0	1	0	45.85	0	1	1	0	1	36.5	1	0	0	0	0	1
301	1	28	1	1	0	1	0	1	0	14.8667	1	1	1	1	1	39.1	1	1	1	0	1	0
302	0	8	1	0	0	0	0	1	0	95.95	1	1	0	1	1	36.6	1	1	1	0	1	0
303	0	11	1	0	0	1	0	1	0	5.05	1	0	0	1	1	38.5	0	0	0	0	0	0
304	0	12	0	1	0	0	0	1	0	40.2833	1	0	0	1	1	37.9	0	1	0	0	0	0
305	0	15	0	0	0	0	0	1	0	37.4667	1	1	1	0	0	39	0	0	0	0	0	0
306	1	11	0	1	0	1	0	0	0	44.05	1	1	1	1	1	39.5	1	0	0	0	0	0
307	1	10	1	0	1	1	0	0	0	1.73333	1	1	1	1	1	39.5	1	0	0	1	1	0
308	1	13	0	0	0	0	0	1	0	62.7167	1	0	0	0	0	37.8	0	0	0	0	0	0
309	1	44	0	1	1	0	0	0	0	17.3167	1	1	1	1	1	37.6	0	0	0	0	0	0
310	1	39	0	1	0	0	0	1	0	71.4833	1	0	1	1	0	37.7	0	1	1	0	0	0
311	0	9	0	0	0	0	0	0	0	22.15	0	0	0	1	0	38.2	0	1	1	1	0	0
312	1	9	0	0	0	0	0	0	0	18.4833	1	1	1	1	0	37.9	1	1	1	0	0	0
313	0	30	0	0	0	1	0	0	0	13.5167	1	1	1	1	0	38	1	1	1	0	1	0
314	0	17	1	0	0	1	0	1	0	42.55	1	1	1	0	1	38	1	0	1	0	0	0
315	1	44	0	0	1	1	0	0	0	34.95	1	1	1	1	1	37.8	0	0	0	0	0	0
316	1	38	0	1	0	0	0	1	0	39.6667	1	0	1	1	1	38.6	1	1	1	0	1	0
317	0	13	0	0	0	0	0	0	0	24.3167	1	0	0	1	0	37.5	0	0	0	0	0	0
318	0	13	0	1	0	0	0	1	0	73.4333	1	0	0	0	1	37.4	0	0	0	0	0	0
319	1	7	0	0	1	1	0	0	0	41.2333	1	0	0	0	0	38.7	0	0	0	0	0	0
320	1	5	1	0	0	1	0	0	0	11.05	0	1	0	1	0	38.6	0	0	0	1	0	0
321	0	13	0	0	1	0	0	0	0	4.83333	1	1	1	0	0	37.7	1	0	0	0	0	0
322	1	17	1	0	0	1	0	0	0	28.95	1	1	1	1	1	38.9	1	1	1	0	0	0
323	0	14	0	1	0	0	0	0	0	5.1	1	0	1	1	1	38.1	0	0	0	0	0	0
324	0	7	0	0	0	0	0	0	0	10.2167	1	0	0	0	1	37.5	0	1	0	0	0	0
325	1	13	0	0	0	1	0	0	0	24.0833	1	1	1	1	1	38.8	0	0	0	0	0	0
326	1	36	1	1	0	1	0	1	0	20.6167	1	1	1	1	1	37.8	1	0	1	0	1	0
327	0	8	0	1	0	0	0	0	0	29.2333	1	0	0	0	1	37.2	1	1	0	0	0	0
328	1	12	0	1	0	0	0	0	0	19.6	1	0	0	0	1	37.5	0	0	0	0	0	0
329	1	8	0	0	0	0	0	0	1	14.6167	1	1	1	0	0	37.4	0	1	0	0	0	1
330	0	11	0	0	1	0	0	0	0	4.85	1	1	0	0	1	38	0	0	1	0	0	0
331	1	10	0	0	0	0	0	0	0	19.3333	0	1	1	0	0	36.9	0	0	0	0	0	0
332	1	42	1	0	0	1	0	1	0	18.5333	1	1	0	0	1	36.5	0	0	0	0	0	0
333	1	41	0	1	0	0	0	1	0	46.85	1	1	1	1	0	37.2	1	0	0	0	0	0
334	1	12	0	1	0	0	0	0	0	17.2167	1	0	0	0	0	36.6	0	0	0	0	0	0
335	0	13	0	1	0	0	0	0	0	34.55	1	1	1	0	0	37	1	0	0	0	0	0
336	1	35	1	1	0	1	0	0	0	39.7167	1	1	1	0	1	36.3	0	0	0	0	0	0
337	0	7	0	1	1	0	0	0	0	22.3333	1	1	1	0	1	37.3	1	0	0	0	0	0
338	1	13	0	1	0	1	0	0	1	26.1333	1	1	1	0	0	38	0	1	0	0	0	0
339	0	13	0	1	0	0	0	0	0	41.9167	0	1	1	0	0	37.6	1	0	0	0	0	0
340	0	8	1	0	0	1	0	0	0	7.81667	1	0	1	1	0	38.2	1	0	0	1	0	0
341	1	47	0	0	1	0	0	1	0	33.8667	0	0	1	0	0	38.7	1	0	0	0	0	0
342	0	10	0	1	0	0	0	1	0	40.8667	0	0	1	1	0	38	0	0	0	0	0	0
343	1	28	0	0	0	0	0	0	0	0.55	0	1	1	1	1	39	1	1	1	0	0	0
344	1	28	0	1	0	0	0	0	0	24.55	0	1	1	1	1	37.5	1	1	0	0	0	0
345	1	16	1	1	0	1	0	1	0	0.95	1	1	1	1	1	40.2	1	0	1	0	0	0
346	0	9	0	1	1	0	0	0	0	15.8167	1	0	0	0	0	37.5	0	0	0	0	0	0
347	1	29	0	0	0	0	0	0	0	7.96667	0	1	1	1	0	38	1	0	1	0	0	0
348	1	40	0	0	1	1	1	0	0	24.15	1	0	1	1	1	38.8	1	0	1	1	1	0
349	1	32	1	1	0	1	1	0	0	45.9	1	1	0	0	0	39.1	1	1	1	1	0	0
350	1	42	1	1	0	1	0	0	0	46	1	1	1	1	1	39	0	0	0	0	0	0
351	0	14	1	1	1	1	1	0	0	24.4167	1	1	1	1	1	38.3	0	0	1	0	0	0
352	1	41	0	0	0	0	0	0	0	23.5333	1	0	0	1	1	37.2	1	1	1	0	0	1
353	1	10	1	0	0	0	0	0	0	28.6167	1	1	1	0	1	36.8	0	0	0	0	0	0
354	1	14	0	0	1	0	0	0	0	22.0667	0	1	1	0	0	36.9	0	0	0	0	0	0
355	1	14	1	0	0	1	0	0	0	23.3333	1	1	1	0	1	37.7	0	0	0	0	0	0
356	1	11	0	0	1	0	0	0	0	5.5	1	1	1	1	1	38.1	1	0	1	0	0	0
357	0	33	1	1	0	1	1	0	0	69.55	1	1	1	1	1	37.4	1	0	0	1	1	0
358	0	11	0	1	0	1	1	0	0	10.2333	1	0	1	0	0	39.6	0	0	0	0	0	0
359	1	6	0	0	0	0	0	0	0	25.7	0	1	0	1	1	39	0	0	0	0	0	0
360	1	12	0	0	0	0	0	0	0	1.96667	0	1	1	0	1	39.4	1	0	0	0	0	0
361	1	12	1	0	0	1	0	0	0	14.5833	1	0	1	0	0	38.9	1	0	0	0	0	0
362	0	14	0	0	0	1	1	0	0	21.8	1	0	0	0	1	39.3	0	1	0	0	0	0
363	0	14	0	0	0	0	0	0	0	17.8833	0	1	0	0	1	37.6	1	0	0	0	0	0
364	0	8	0	0	0	0	0	0	0	23.6833	1	0	0	0	1	38.3	0	0	0	0	0	0
365	0	13	0	1	0	0	0	0	0	25.6	0	1	1	1	0	37	0	0	0	0	0	0
366	0	14	0	0	1	0	0	0	0	14.2333	0	0	1	1	0	37.7	0	1	0	0	0	1
367	1	12	1	0	0	1	1	0	0	15.8333	1	1	1	1	1	38.4	0	0	0	0	0	0
368	1	24	0	0	0	0	0	0	0	7.96667	1	1	0	0	1	37.4	1	0	1	0	0	0
369	1	16	1	1	0	1	1	0	0	16	1	1	0	1	1	38	0	0	0	0	0	0
370	0	18	0	1	0	1	1	0	0	8.2	1	0	1	1	1	39.9	1	0	0	0	0	0
371	0	11	0	0	0	0	0	0	0	67.15	1	0	1	0	0	37.2	0	0	0	0	0	0
372	0	8	0	0	0	0	1	0	0	27.3	1	0	1	0	1	37.2	0	0	0	0	0	0
373	0	13	0	1	0	0	1	0	0	19.9333	0	0	1	0	1	38.4	0	0	1	1	0	0
374	0	16	1	1	0	0	0	0	0	8.3	0	1	1	0	0	37.8	0	0	0	0	1	0
375	1	7	1	1	0	1	1	0	0	49.8667	1	1	1	0	0	40.4	0	0	1	0	0	0
376	1	41	0	1	1	0	1	0	0	8.96667	1	0	0	1	1	37.8	0	0	0	0	0	0
377	0	16	1	0	0	1	1	0	0	26.0167	1	0	0	1	1	38.7	1	1	1	1	0	0
378	0	15	0	0	0	0	0	0	0	5	1	0	1	0	1	37.6	0	0	0	0	0	0
379	1	14	0	1	0	1	0	0	0	26.1333	1	0	1	1	1	39.2	1	1	0	0	0	0
380	0	15	1	0	0	1	1	0	0	12.95	1	1	1	1	1	40.1	1	0	1	1	1	0
381	0	11	0	0	1	0	0	0	0	1.81667	0	1	0	1	1	38.7	1	0	0	0	0	0
382	1	13	0	0	0	0	1	0	0	16.8667	0	0	1	1	1	37.9	1	0	0	0	0	0
383	1	14	1	0	0	1	1	0	0	17.15	1	0	1	0	1	38.7	0	0	0	0	0	0
384	0	17	1	0	1	0	0	0	0	40.3167	1	1	1	1	0	37.2	0	0	0	0	0	0
385	1	14	0	0	1	0	0	0	0	17.2833	1	1	1	1	1	37.9	0	0	0	0	0	0
386	1	17	1	1	1	1	1	0	0	24.4333	1	1	1	1	1	38.4	1	1	1	1	1	1
387	0	15	0	1	0	0	1	0	0	18.45	0	0	0	0	1	36.6	0	0	0	0	0	0
388	0	15	1	1	0	1	1	0	0	19.6333	1	1	1	1	1	39.5	0	0	0	0	0	0
389	1	58	1	0	0	1	1	0	0	3.1	1	1	1	1	1	38.3	0	1	1	1	0	0
390	0	14	0	0	1	0	0	0	0	6.2	1	1	1	1	1	38	0	0	0	0	0	0
391	0	17	0	0	0	0	0	0	0	11.15	1	1	1	1	1	37.9	1	1	1	0	0	0
392	1	8	1	1	0	1	0	0	0	6.7	1	0	1	0	1	38.8	0	0	0	0	0	0
393	0	7	0	1	0	1	0	0	0	15.8833	1	0	1	0	0	38.2	0	0	0	0	0	0
394	0	44	0	1	0	0	0	0	0	88.0667	1	1	1	1	1	38	1	0	1	1	1	0
395	1	35	1	1	1	0	0	0	0	64.2167	1	0	1	1	0	36.5	0	0	0	0	0	0
396	0	11	0	1	1	0	0	0	0	25.7	0	1	0	1	0	37.4	0	0	0	0	0	0
397	0	14	1	0	0	1	0	0	0	2	1	0	0	1	1	39	0	0	0	0	0	0
398	1	14	0	0	1	0	1	0	0	41.1	1	1	1	1	1	38.7	0	1	0	0	0	0
399	0	16	1	0	0	0	0	0	0	2.7	1	1	1	1	0	38.1	0	0	0	1	0	0
400	0	40	1	0	1	1	1	0	0	21.75	1	0	1	0	1	39.4	1	0	0	0	0	0
401	1	42	0	0	0	1	1	0	0	8.56667	1	0	1	0	1	37.6	0	0	1	0	0	0
402	0	12	0	0	0	0	1	0	0	32.8167	0	0	0	1	1	38.6	0	0	0	0	0	0
403	0	10	0	0	0	1	0	0	0	8.85	1	1	1	1	0	38	0	0	0	0	0	0
404	1	12	0	0	1	0	0	0	0	2.98333	1	1	1	0	1	36.4	1	0	0	0	0	0
405	0	7	0	0	0	0	1	0	0	9.56667	1	0	0	0	0	38.6	0	1	0	0	0	1
406	1	18	1	0	0	1	0	0	0	5.51667	0	1	0	1	1	38.5	0	1	0	0	0	0
407	1	12	0	0	1	0	1	0	0	21.4167	1	0	1	1	1	38.1	1	0	0	0	0	0
408	1	14	1	1	0	1	0	0	0	19.0167	0	1	1	1	1	38	1	0	0	0	0	0
409	0	9	0	0	0	0	0	0	0	15.4333	1	0	0	0	0	37.8	0	0	0	0	0	0
410	0	14	0	0	0	0	0	0	0	23.5167	1	1	0	0	1	36.7	0	0	0	0	0	0
411	1	29	0	1	0	0	0	0	0	18.8333	1	1	0	1	1	36.2	0	0	0	0	0	0
412	0	39	0	0	0	0	1	0	0	22.4833	1	1	1	1	0	36.5	1	0	1	0	0	0
413	1	17	1	0	1	0	0	0	1	28.35	1	0	0	0	1	37.6	0	0	0	0	0	0
414	1	45	0	0	1	0	0	0	0	15	1	0	0	1	0	37.3	0	0	0	0	0	0
415	0	11	1	0	0	1	0	0	0	12.1667	1	0	0	0	0	38	0	0	0	0	0	0
416	0	42	0	0	0	1	0	0	0	1.21667	1	1	1	1	0	38.4	1	0	1	1	0	0
417	1	12	0	1	0	0	0	0	0	21.15	1	1	0	0	1	37.4	0	0	0	0	0	0
418	0	12	0	0	0	0	0	0	0	16.3	1	0	1	0	1	37.6	0	0	0	0	0	0
419	0	16	0	1	0	1	1	0	0	15.4833	1	0	0	0	1	39	0	0	0	0	0	0
420	1	11	1	0	0	1	0	0	0	17.7667	0	1	1	1	0	38.9	0	1	0	0	0	0
421	1	44	0	1	0	0	0	0	0	36.9333	1	0	0	1	0	36.9	1	0	0	0	0	0
422	1	11	0	0	0	1	1	0	0	21.05	1	1	1	1	1	40	0	1	1	0	0	0
423	0	53	0	1	0	1	0	0	0	27.4	1	1	0	1	0	38	1	0	1	0	0	0
424	1	17	0	0	0	0	0	0	0	0.566667	0	0	1	1	0	39.1	1	1	0	1	0	0
425	1	43	0	0	0	1	1	0	0	22.1667	1	1	1	0	0	37.7	1	0	0	0	0	0
426	1	11	1	0	0	1	1	0	0	4.25	1	0	1	0	1	38.5	1	0	0	0	0	0
427	0	9	0	1	0	1	1	0	0	40.0833	1	0	0	0	0	39.4	0	0	0	0	0	0
428	1	20	0	0	1	0	0	0	0	7.16667	1	1	1	1	0	37.8	1	0	0	0	0	0
429	1	9	1	0	0	1	0	0	0	10.9667	1	1	1	1	0	38.6	1	0	0	0	0	0
430	1	13	1	0	0	0	0	0	0	2.53333	0	1	0	1	0	38.2	0	0	0	0	0	1
431	1	13	0	1	0	0	0	0	0	20.75	1	1	0	1	0	38.6	0	0	0	0	0	0
432	1	45	0	0	1	1	0	0	0	38.8667	1	0	1	1	0	38.3	1	0	0	0	0	0
433	0	41	1	1	0	1	0	0	0	12.9	1	1	0	0	0	37.8	1	0	1	0	0	0
434	1	20	0	1	1	1	0	0	0	25.7167	1	1	0	1	0	38.5	1	0	0	0	0	0
435	1	17	0	1	0	0	0	0	0	29.15	0	0	1	0	0	38.5	0	1	0	0	0	0
436	1	13	0	0	0	0	0	0	0	4.01667	1	0	1	1	0	38.4	1	1	1	0	0	0
437	0	40	1	0	1	1	0	0	0	12.9333	1	1	1	0	1	37.5	0	0	0	0	0	0
438	0	17	0	0	1	0	0	0	0	5.28333	1	1	1	0	1	38.1	0	0	0	0	0	0
439	0	16	1	1	0	1	1	0	0	30.1833	1	0	0	1	1	39	0	0	0	0	0	0
440	0	17	1	0	1	0	0	0	0	8.68333	0	1	1	0	0	38.4	0	0	1	0	0	0
441	1	14	0	1	0	1	1	0	0	17.5167	1	1	1	1	1	38.1	0	0	0	0	0	0
442	0	18	0	0	0	1	0	0	0	25.0833	1	1	0	0	0	38.1	1	0	0	0	1	0
443	1	16	1	1	0	1	0	0	0	19.8	0	0	1	0	0	38.8	0	0	0	0	0	0
444	0	46	0	0	0	0	1	0	0	24.3667	1	1	1	1	0	38.4	1	0	1	1	0	0
445	0	15	0	0	0	1	1	0	0	13.0167	1	1	1	1	1	39	1	0	0	0	0	0
446	0	14	0	1	0	1	0	0	0	17.35	1	1	0	0	1	39.1	0	1	0	0	0	0
447	1	37	0	0	1	1	1	0	0	19.5167	1	0	1	0	1	38.9	1	0	1	0	0	0
448	1	11	0	1	0	1	1	0	0	38.5833	1	0	1	1	1	40.4	0	1	0	0	0	0
449	1	17	1	1	0	1	1	0	0	40.8833	1	1	1	1	1	38.5	1	0	0	1	1	0
450	1	22	1	1	0	1	1	0	0	21.95	1	1	1	1	1	38.8	1	1	1	1	1	0
451	0	25	0	1	0	0	1	0	0	15.05	1	0	1	1	1	36.8	1	0	0	0	1	0
452	0	12	0	0	0	1	0	0	0	15.3333	0	0	0	1	0	39.2	0	1	0	0	0	0
453	1	42	0	1	1	0	0	0	0	75.5667	1	1	1	1	1	38.8	0	1	0	0	0	1
454	0	13	0	0	0	1	0	0	0	22.8833	1	1	1	0	1	38	0	0	1	0	0	0
455	1	36	1	0	0	1	0	0	0	33.5333	1	1	1	0	1	38.7	1	0	1	0	1	0
456	0	15	0	1	0	0	0	0	1	22.4333	1	0	1	1	1	36.5	1	1	0	0	0	0
457	0	18	0	1	0	1	1	0	0	29.8833	1	0	0	0	0	38.9	0	0	0	0	0	0
458	1	17	1	0	0	0	0	0	0	27.3333	1	1	0	0	1	37.1	0	0	0	0	0	0
459	0	44	0	0	0	0	0	0	0	0.416667	1	1	1	1	1	37.6	0	0	0	0	0	0
460	1	16	0	0	0	1	0	0	0	9.61667	0	1	1	1	1	39.2	1	0	0	0	0	0
461	1	37	0	0	0	0	1	0	0	16.7333	1	0	1	1	1	36.9	1	0	1	0	0	0
462	1	65	0	0	1	0	0	0	0	17.1833	1	0	0	1	1	38.8	1	1	0	0	0	0
463	0	16	0	1	0	0	0	0	0	38.75	0	1	1	0	0	38	1	0	0	0	0	0
464	0	13	0	0	0	1	1	0	0	23.3167	1	0	0	0	0	39.2	0	0	0	0	0	0
465	1	27	0	1	0	0	0	0	0	18.2667	1	1	0	0	1	37.3	0	0	0	0	0	0
466	0	18	0	1	0	1	0	0	0	28.0167	1	0	1	0	1	39.4	0	0	1	0	0	0
467	1	16	0	1	0	1	0	0	0	22.2	1	1	1	1	0	37.7	1	0	0	0	0	0
468	0	19	0	0	0	0	1	0	0	31.1667	1	1	0	1	0	38.5	0	0	0	0	0	0
469	0	23	0	0	0	0	1	0	0	14.7833	1	1	1	0	1	37.5	0	0	0	0	0	0
470	0	21	0	0	0	0	0	0	0	24.2167	0	1	0	0	0	37.4	0	0	0	0	0	0
471	1	11	1	0	0	1	0	0	0	7.08333	1	1	1	1	0	39.2	0	0	0	0	0	0
472	1	10	1	0	0	1	0	0	0	17.1667	1	1	0	1	1	37.8	1	0	0	0	0	0
473	0	11	0	1	1	1	0	0	0	22.25	0	0	1	1	1	38.6	1	1	0	0	0	0
474	1	10	0	0	0	0	1	0	0	33.7167	0	1	1	1	0	37.9	1	0	0	0	0	0
475	0	35	1	1	0	0	0	0	0	20.2667	0	0	1	1	0	37.4	1	1	1	0	1	1
476	0	15	0	0	0	0	0	0	0	11.9667	1	0	0	1	0	37	0	0	0	0	0	0
477	0	59	0	1	1	0	0	0	0	15.2667	1	1	1	0	0	37.7	0	0	0	0	0	0
478	1	12	1	0	1	1	0	0	0	2.4	1	1	1	1	1	38	1	0	1	0	0	0
479	1	11	1	1	0	0	0	0	0	13.8	1	1	1	1	0	37.2	1	0	0	1	0	1
480	1	13	1	0	0	1	0	0	0	2.23333	1	1	1	0	1	39.1	1	0	0	0	0	0
481	0	14	1	1	0	1	1	0	0	10.4	1	0	1	1	1	38.5	1	0	1	1	0	0
482	0	11	0	1	1	1	0	0	0	17.3833	1	1	1	1	1	37.7	1	1	0	1	0	0
483	1	9	0	0	0	1	0	0	0	2.75	1	1	1	1	0	37.9	0	0	0	0	0	0
484	0	13	1	0	0	1	0	0	0	21.1333	1	1	1	1	1	39.2	0	0	0	0	0	0
485	1	13	1	0	0	1	1	0	0	27.3167	1	1	1	1	1	38.7	0	0	0	0	0	0
486	1	11	0	1	0	1	0	0	0	42.0667	1	0	0	0	0	37.6	0	0	0	0	0	0
487	0	13	1	1	0	1	1	0	0	23.1167	1	1	1	1	1	39.6	1	1	1	0	0	0
488	0	13	1	0	0	1	1	0	0	16.7667	1	1	1	1	1	38.3	0	0	0	0	0	0
489	1	14	1	1	0	1	0	0	0	23.9667	1	1	1	1	1	38.7	1	1	0	0	1	0
490	1	15	0	0	0	0	0	0	0	5.03333	0	1	1	0	0	38.6	1	0	0	0	0	0
491	0	13	1	0	1	1	0	0	0	17.2667	1	0	1	1	0	38.3	1	0	1	0	0	0
492	0	33	1	0	0	0	1	0	0	20.4333	1	0	1	1	1	37.5	0	1	0	1	0	1
493	0	10	0	0	0	1	1	0	0	18.5333	1	1	0	0	0	38.8	0	0	0	0	0	0
494	0	13	1	0	0	0	1	0	0	18.6	1	0	0	0	1	37.1	0	0	0	0	0	0
495	0	11	0	1	0	0	0	0	0	19.7833	0	0	0	0	0	38.5	0	0	0	0	0	0
496	1	26	1	0	0	0	1	0	0	1.86667	0	0	0	0	1	38.2	1	0	0	0	0	0
497	1	13	1	0	0	1	0	0	0	26.6167	1	1	1	1	1	38	1	1	0	1	0	1
498	1	15	0	1	0	0	1	0	0	23.7333	0	1	1	1	0	38.1	1	0	0	0	0	0
499	0	11	1	0	0	1	0	0	0	18.4667	1	1	1	0	0	37.9	0	0	0	0	0	0
500	1	14	0	0	1	1	0	0	0	3.95	1	1	1	0	1	38.7	1	0	0	0	0	0
501	0	13	0	0	0	1	0	0	0	25.1	0	1	1	0	0	38	0	0	0	0	0	0
502	1	13	1	1	0	0	0	0	0	23.75	0	0	1	1	1	36.7	0	0	0	0	0	0
503	1	12	0	0	0	1	1	0	0	17.9	1	1	1	0	1	39.6	1	0	1	0	0	0
504	1	11	0	0	0	1	0	0	0	8.98333	0	0	1	0	0	38	0	1	0	0	0	0
505	1	13	0	0	0	1	0	0	0	9.08333	1	1	1	1	1	37.4	0	0	0	0	0	0
506	1	13	0	0	0	1	0	0	0	7.28333	1	1	1	0	1	38.4	0	0	0	0	0	0
507	1	14	0	1	0	1	0	0	0	7.28333	1	1	0	1	1	39.3	0	0	0	0	0	0
508	1	11	0	0	1	0	0	0	0	11.8167	1	0	0	1	1	38.4	0	0	0	0	0	0
509	0	15	1	0	0	0	0	0	0	2.9	0	0	1	1	0	38.4	1	0	1	1	0	0
510	0	14	0	1	0	1	0	0	0	24	1	0	1	1	1	38.2	1	0	0	0	1	0
511	0	14	0	1	0	0	0	0	0	20.4	0	1	1	1	0	38	0	1	0	0	0	0
512	0	11	0	0	1	1	0	0	1	26.4167	1	1	1	0	0	38.2	0	1	0	0	0	0
513	0	17	0	1	0	1	0	0	0	27.6833	1	1	0	0	1	38	0	0	0	1	0	0
514	1	9	0	0	0	1	0	0	0	2.68333	1	0	0	1	0	38	1	0	0	0	0	0
515	1	11	1	0	0	1	0	0	0	23.2833	1	1	1	0	1	38.3	0	0	0	0	0	0
516	0	12	1	0	1	1	0	0	0	13.7333	1	0	1	1	1	38	0	0	0	0	0	0
517	0	15	0	1	0	0	1	0	0	14.6167	0	0	1	1	0	38.5	0	1	0	0	0	0
518	0	9	1	0	1	1	0	0	0	20.35	1	0	1	1	0	38.3	0	1	0	0	0	0
519	0	13	1	0	0	0	0	0	0	21.4667	1	1	1	0	1	37.5	0	0	0	0	0	0
520	0	9	0	0	1	0	0	0	0	17.5	0	1	0	0	0	37	0	0	0	0	0	0
521	1	10	0	0	1	0	0	0	0	15.9667	0	0	0	1	0	37.9	0	0	1	0	0	0
522	1	11	1	1	0	1	0	0	0	26.7833	1	1	0	0	1	37.3	1	0	0	0	0	0
523	0	9	0	1	1	1	0	0	1	21.8333	1	1	1	1	0	36.9	1	0	0	0	0	0
524	0	14	0	1	0	0	0	0	0	22.1667	1	1	1	0	0	36.5	0	0	0	0	0	0
525	0	12	0	0	0	0	0	0	0	2.03333	1	0	0	1	0	37.6	0	0	0	0	0	0
526	0	11	1	0	1	1	0	0	0	8.33333	1	1	0	0	1	38.7	0	1	0	0	0	0
527	1	75	0	0	0	0	0	0	0	23.35	1	0	1	0	0	37.5	1	0	0	0	0	0
528	1	13	1	0	0	0	0	0	0	4.23333	0	1	1	0	1	37.5	1	0	1	0	0	0
529	0	12	0	1	0	1	1	0	0	23.9333	1	1	1	1	0	39	0	0	1	0	0	0
530	1	12	0	0	1	0	0	0	0	18.0167	0	1	0	0	1	36.2	0	1	0	0	0	1
531	1	37	0	0	1	0	0	0	0	23.5	0	1	1	1	0	38	1	0	0	0	0	0
532	0	11	0	1	0	1	0	0	0	23.6833	1	1	0	0	1	38.2	1	0	0	0	0	0
533	1	50	0	0	1	0	0	0	0	13.4167	0	0	1	1	0	37.2	0	0	0	1	0	0
534	0	12	0	0	0	0	0	0	0	8.75	0	1	0	1	1	37.8	0	0	0	0	0	0
535	1	41	1	0	1	0	0	0	0	22.5833	1	1	1	1	0	36.6	0	0	0	1	0	0
536	1	37	0	0	0	0	0	0	0	24.0833	0	0	1	1	0	37.3	1	1	0	0	0	0
537	0	12	1	0	0	1	1	0	0	22.25	0	0	0	1	0	39.6	1	1	1	1	0	0
538	0	13	0	0	0	1	0	0	0	2.76667	1	1	1	0	1	38.5	0	0	0	0	0	0
539	0	16	1	1	0	0	0	0	0	30.45	0	0	0	1	0	37	0	1	0	0	0	0
540	1	15	0	1	1	1	1	0	0	12.65	1	0	1	1	0	39	1	0	0	1	0	0
541	0	13	0	0	0	1	0	0	0	21.45	1	1	1	1	1	39.5	0	0	0	0	0	0
542	1	10	0	1	1	0	1	0	0	2.98333	0	1	0	1	1	38.4	0	0	0	1	0	0
543	1	11	0	0	1	1	0	0	0	2.1	1	1	0	0	0	39.1	1	0	0	0	0	0
544	1	6	0	1	1	0	0	0	1	2.5	0	1	0	0	1	37	0	0	0	0	0	0
545	1	36	1	0	1	0	0	0	1	13.8	1	1	1	0	0	36.6	1	0	1	0	0	0
546	0	21	0	0	1	0	0	0	0	15.8167	0	0	1	0	0	38.8	1	0	0	0	1	1
547	1	13	1	1	0	1	0	0	0	15	1	1	1	0	1	38.3	0	0	0	0	0	0
548	1	13	0	1	1	1	0	0	0	17.4167	1	0	1	0	1	39	0	0	0	0	0	0
549	0	9	0	0	0	0	0	0	0	6.35	0	0	1	0	0	37.9	0	0	0	0	0	0
550	0	6	0	0	1	0	0	0	0	2.95	0	0	0	0	0	38	0	0	0	0	0	0
551	1	11	0	0	0	1	0	0	0	18.25	1	1	0	0	1	37.5	0	1	0	0	0	0
552	0	19	0	0	0	1	0	0	0	24.1	1	1	1	0	1	37.7	0	0	0	0	0	0
553	0	52	1	1	0	0	0	0	0	19.25	1	1	0	1	0	37.2	1	0	1	0	1	0
554	1	11	0	0	0	0	0	0	0	6.66667	0	1	1	0	0	38	0	1	0	0	0	0
555	1	11	0	1	0	1	0	0	0	23.65	1	1	1	0	0	38.3	0	1	0	0	0	0
556	0	11	0	1	1	1	0	0	0	14.5833	1	1	1	1	0	39.4	1	0	1	1	0	0
557	0	14	1	0	0	0	0	0	0	28.6167	1	1	1	1	1	37.6	0	0	0	0	0	0
558	0	14	0	0	0	1	0	0	0	5.58333	1	0	1	0	1	38.9	0	0	0	0	0	0
559	0	15	0	0	0	1	0	0	0	10.3667	0	0	1	1	0	38.9	1	0	0	0	0	0
560	0	13	0	1	1	0	0	0	0	0.583333	0	0	1	0	0	38.3	0	0	0	0	0	0
561	1	31	0	0	1	0	0	0	0	0.95	1	1	0	1	1	38.7	1	0	0	0	0	0
562	0	10	0	1	1	1	0	0	0	19.1667	1	0	1	0	0	40	1	1	1	1	0	0
563	1	9	0	0	0	1	0	0	0	5.8	0	1	1	0	0	39.6	1	0	0	0	0	0
564	1	33	0	0	0	0	0	0	1	14.6333	1	0	0	0	1	36.7	0	0	0	0	0	0
565	0	20	0	0	0	1	0	0	0	29.2333	1	0	1	0	0	38	0	1	1	1	1	0
566	1	10	1	0	1	0	0	0	0	4.61667	0	1	1	0	1	38.3	1	1	0	0	0	0
567	0	10	0	0	0	1	0	0	0	13.7833	0	1	1	1	1	39.8	0	0	0	0	0	0
568	0	12	0	0	0	0	0	0	0	4.23333	0	1	0	0	0	38	0	0	0	0	0	0
569	1	9	0	0	0	0	0	0	0	16.0333	0	0	1	0	0	38.4	0	0	0	0	0	0
570	0	10	0	0	1	0	0	0	0	5.95	0	0	0	0	0	37.8	0	0	0	0	0	0
571	1	7	1	0	0	1	0	0	0	14.1167	1	1	0	0	0	37.7	0	0	0	0	0	0
572	0	9	0	0	0	0	0	0	0	16.3667	0	1	1	0	0	38.2	0	0	0	0	0	0
573	1	37	0	1	0	0	0	0	0	8.81667	0	1	0	0	0	37.6	1	0	0	0	0	0
574	1	28	0	1	0	0	0	0	0	1.38333	1	1	1	1	0	38	1	0	0	1	0	0
575	1	56	0	0	0	0	0	0	0	17.75	0	0	0	0	0	37.5	1	0	0	1	0	0
576	1	16	0	0	0	0	0	0	0	10	0	0	1	1	0	39.1	0	1	0	1	0	0
577	1	39	0	0	0	0	0	0	1	33.6167	1	1	0	1	0	36.8	0	0	1	0	0	0
578	1	29	0	0	0	1	1	0	0	17.0667	1	0	1	1	1	36.5	1	1	1	0	1	0
579	0	38	0	0	1	0	0	0	0	62.2167	1	0	0	0	0	36.8	0	0	0	0	0	0
580	1	43	0	0	0	0	0	0	0	6.66667	0	0	1	0	0	36.9	0	0	0	0	0	1
581	1	97	0	1	1	0	0	0	0	8.23333	1	0	0	0	0	37.5	0	0	0	0	0	0
582	1	50	1	1	0	0	0	0	0	98.3167	1	0	0	1	0	36.4	0	0	0	0	0	0
583	1	74	0	1	0	0	0	0	1	93.5	1	1	0	1	0	36.2	0	0	0	0	0	0
584	0	44	0	1	1	0	0	0	1	18.3167	0	1	1	1	1	38.6	0	1	0	0	0	0
585	0	29	0	1	0	0	0	0	0	75	1	0	0	1	1	38.8	0	1	0	0	0	0
586	1	88	0	0	1	0	0	0	0	1.76667	1	0	0	0	1	36.3	0	1	0	0	0	0
587	1	54	0	1	1	0	0	0	0	15.5667	0	0	1	1	1	36.8	1	1	1	0	0	0
588	0	78	0	1	1	0	0	0	0	103.017	1	1	0	0	0	36.4	0	0	0	0	0	0
589	0	21	1	1	0	0	0	0	1	55.9167	1	1	1	1	0	36.4	0	0	0	0	0	0
590	0	14	0	0	1	0	0	0	1	1.76667	0	1	1	1	0	39.9	1	0	0	0	0	0
591	0	63	0	1	0	0	1	0	0	18.35	0	1	0	0	0	36.8	0	0	0	0	0	0
592	1	55	0	0	1	0	0	0	0	47.05	1	1	0	0	0	36.5	0	0	0	0	0	0
593	0	63	0	0	1	0	0	0	0	17.7167	0	1	0	0	1	36.2	0	0	0	0	0	0
594	1	55	1	1	1	1	0	0	1	49.8333	1	0	0	1	1	36.8	0	0	1	0	0	0
595	0	65	0	0	0	0	0	0	1	21.6167	1	1	0	1	0	36.1	1	0	0	0	0	0
596	0	23	0	1	0	0	0	0	0	24.7833	0	1	1	1	0	38.3	0	1	0	0	1	0
597	1	73	1	0	0	1	0	0	1	22.2833	1	0	0	0	0	37.6	0	0	0	0	0	0
598	0	29	0	1	0	1	0	0	1	27.1333	1	1	1	1	0	38.6	0	0	1	0	1	0
599	1	31	0	1	1	0	0	0	0	38.3	1	1	1	1	0	37	0	0	1	1	0	0
600	0	19	1	0	0	0	0	0	1	150.783	1	1	1	0	1	36.7	0	0	0	0	0	0
601	0	43	0	0	0	1	0	0	1	15.4333	1	0	0	1	1	40	1	0	1	1	1	0
602	1	63	0	0	1	0	0	0	1	17.15	1	1	1	1	1	38.3	0	1	1	1	0	1
603	1	46	0	1	0	0	0	0	1	57.6	1	1	0	1	0	37.7	0	1	0	0	0	0
604	0	88	1	0	0	0	0	0	1	3.98333	1	1	0	0	0	37.2	0	0	0	0	0	0
605	0	64	1	1	0	1	0	0	1	1.71667	1	0	0	1	1	39.6	0	0	0	0	1	0
606	1	52	1	0	1	0	0	0	1	1.65	1	0	0	0	1	36.1	0	0	0	0	0	0
607	0	84	0	1	0	0	0	0	1	6.51667	1	0	0	1	0	38.6	0	1	0	0	0	1
608	0	46	1	1	0	1	0	0	1	52.0667	1	1	1	1	0	37.7	0	0	1	0	1	0
609	0	55	1	0	1	0	0	0	1	25.5333	1	0	0	0	1	36.7	0	0	0	0	0	0
610	0	62	1	1	0	0	0	0	1	77.7833	1	1	0	1	0	36.7	0	0	1	1	0	0
611	1	74	0	0	0	0	0	0	1	7.95	1	0	0	0	1	37	1	0	0	0	0	0
612	0	86	0	0	0	0	0	0	1	18.7167	0	0	0	0	0	36.8	0	0	0	0	0	0
613	1	90	1	0	0	0	0	0	1	1.9	1	0	0	0	1	36.9	0	0	0	0	0	0
614	1	93	1	0	0	1	0	0	1	4	0	0	0	0	0	38.3	0	0	0	0	0	0
615	1	65	0	0	1	0	0	0	1	7.55	0	1	0	0	1	36.2	0	0	0	0	0	0
616	1	33	1	0	0	0	0	0	1	3.43333	1	1	0	1	1	37.5	0	0	0	0	0	0
617	0	75	0	0	0	0	0	0	1	11.5	1	1	0	0	1	36.3	0	1	0	0	0	0
618	0	70	0	1	1	0	0	0	1	15.2667	0	0	0	0	0	37.7	1	0	0	0	0	0
619	0	21	1	1	0	1	0	0	1	20.55	1	1	0	1	0	38.6	0	1	0	0	1	0
620	1	67	1	1	1	0	0	0	1	22.9833	0	1	1	0	0	36.7	0	0	1	0	0	0
621	0	80	1	0	0	0	0	0	1	26.8667	0	1	0	0	0	37.7	0	0	0	0	0	0
622	1	75	1	0	0	0	0	0	1	31.2167	1	1	0	0	0	36.6	0	0	0	0	0	0
623	1	37	1	1	1	0	0	0	1	32.75	1	1	0	1	1	37.4	0	0	0	0	0	0
624	1	64	1	1	0	0	0	0	1	37.2	1	1	0	0	1	35.8	0	0	0	0	0	0
625	0	68	1	1	0	0	0	0	1	20.3333	1	1	1	1	1	36.2	0	0	0	0	0	0
626	0	60	0	1	0	0	1	0	0	38.6	1	1	0	1	1	37.4	0	1	1	0	1	0
627	1	53	1	1	1	1	0	0	1	27.0833	1	1	0	1	0	37.7	1	1	0	0	1	0
628	1	47	0	0	1	0	0	0	1	28.4667	0	1	0	0	0	36	0	0	0	0	0	0
629	1	53	1	0	0	0	1	0	0	26.3333	1	1	0	1	0	36.6	0	0	0	1	0	1
630	1	30	1	1	0	0	0	0	1	30.6833	0	1	0	1	1	37	0	0	0	0	0	0
631	1	32	0	1	1	0	0	0	0	539.133	0	1	0	1	1	36.5	0	1	1	0	1	0
632	1	31	1	1	0	1	0	0	1	29.3833	1	1	1	1	1	37.8	1	1	1	1	0	0
633	1	31	1	1	0	0	0	0	1	43.7667	1	1	1	1	1	26.7	0	1	1	0	1	0
634	1	37	1	0	0	0	0	0	0	18.3667	0	1	0	0	0	36.9	0	0	0	0	0	0
635	1	79	0	0	0	0	0	0	1	15.8167	0	1	0	1	1	36.8	0	1	1	0	0	0
636	0	46	0	0	0	0	0	0	1	13.3667	1	1	1	1	0	36.7	0	0	1	1	1	0
637	1	21	1	1	0	0	0	0	1	26.75	1	1	0	1	1	37.5	0	0	1	0	1	0
638	1	43	0	0	0	0	0	0	1	42.0833	0	1	1	1	0	38.1	0	0	1	1	0	1
639	1	44	1	1	0	0	0	0	0	52.9833	0	1	1	0	0	37.3	0	0	0	0	0	0
640	1	54	0	1	1	0	0	0	1	43.0167	1	1	1	1	1	36.7	1	0	1	0	1	0
641	0	63	0	1	0	0	0	0	1	93.1333	1	1	0	1	1	37.1	0	1	1	0	0	0
642	0	57	0	0	1	1	0	0	1	17.6667	1	1	1	1	1	38.8	0	0	0	0	1	0
643	0	75	1	0	0	0	0	0	1	4.15	0	0	0	1	0	36.6	0	1	1	1	0	0
644	1	45	0	0	0	0	0	0	0	9.81667	0	1	0	0	1	36.4	0	0	0	0	0	0
645	0	12	0	1	0	0	0	0	0	118.067	1	0	0	1	1	38.3	0	1	0	0	0	0
646	0	65	1	1	1	1	0	0	1	25.5667	1	1	1	1	0	37.7	0	1	0	0	0	0
647	1	56	1	1	1	1	0	0	1	34.3667	1	1	1	0	0	37.4	0	1	1	1	0	0
648	1	90	0	0	0	0	0	0	1	28.9167	1	0	0	1	0	37	0	0	0	0	0	0
649	0	74	0	0	1	0	0	0	0	64.9167	0	1	0	1	1	36.8	0	0	1	1	0	0
650	0	22	0	1	1	0	0	0	1	26.1	1	1	0	0	1	37.5	0	0	0	0	0	0
651	1	29	0	1	0	0	0	0	0	23.9333	0	1	1	1	1	36.6	1	1	0	0	1	0
652	1	55	0	1	0	0	0	0	0	53.15	1	1	1	1	1	36.4	0	0	0	0	0	0
653	1	62	0	1	0	0	0	0	0	61.2	0	0	1	1	0	36.2	1	0	1	0	0	0
654	1	62	1	1	0	1	0	0	1	15.1667	1	1	1	1	1	37.2	1	1	1	1	1	1
655	1	24	0	0	0	0	0	0	0	14.15	0	0	0	0	0	36.8	0	0	0	0	0	0
656	0	49	0	1	1	0	0	0	1	15.0333	1	1	0	1	0	37.4	0	0	1	1	1	0
657	1	36	1	0	1	0	0	0	0	17.4667	0	1	1	0	0	36.8	0	0	0	0	0	0
658	0	80	0	1	0	1	0	0	0	11.3167	1	1	0	1	0	36.7	1	0	0	0	1	0
659	1	43	0	1	0	0	0	0	0	56.4	0	1	0	1	0	37.7	1	0	1	1	1	0
660	1	33	0	1	0	0	0	0	0	166.167	1	0	1	0	0	37.2	0	0	0	0	0	0
661	1	53	0	1	1	0	0	0	0	2.71667	0	1	1	0	0	37	0	0	0	0	1	0
662	1	78	0	0	1	0	0	0	0	78.2	1	0	0	0	0	37	0	0	0	0	0	0
663	0	24	0	0	0	0	0	0	0	24.6667	0	0	0	1	0	37.1	0	0	0	0	0	0
664	0	20	1	0	1	0	0	0	0	20.05	0	1	1	1	1	38.1	1	0	0	0	0	0
665	1	42	0	1	1	0	0	0	0	49.6167	1	1	0	1	1	37.5	0	0	0	0	0	0
666	0	46	0	1	0	0	0	0	0	23.1	0	1	1	1	0	37.9	0	1	1	1	1	0
667	0	48	1	1	0	0	0	0	1	21.6333	0	1	1	1	0	37.5	0	0	1	1	0	0
668	1	90	0	0	0	0	0	0	0	6.96667	0	0	0	0	0	37.6	0	1	0	1	0	0
669	1	76	0	1	1	0	0	0	0	112.267	1	0	1	0	1	36.5	0	0	0	0	1	0
670	1	30	0	0	0	0	0	0	0	57.3167	0	1	1	0	0	36.3	0	0	0	0	0	0
671	0	81	0	1	1	0	0	0	0	14.5167	0	1	0	1	1	36.6	0	0	0	0	0	0
672	1	30	0	0	0	0	0	0	0	5.66667	0	0	1	1	0	36.7	0	1	1	1	0	1
673	1	29	0	0	0	0	0	0	0	20.3333	1	1	1	0	1	37.6	0	0	1	0	0	0
674	0	23	0	1	1	0	0	0	0	8.7	0	1	1	0	0	36.6	0	0	0	0	0	1
675	1	90	0	0	0	0	0	0	0	2.06667	0	0	0	0	0	36.3	0	0	0	0	0	0
676	1	37	1	0	0	0	0	0	0	111.7	0	1	1	1	0	35.8	1	0	1	0	0	0
677	0	36	1	1	1	1	0	0	0	15.15	1	0	1	1	0	39.6	1	0	1	1	0	1
678	1	92	0	0	0	0	0	0	0	44.4	0	0	0	0	0	36	0	0	0	0	0	0
679	1	75	0	1	0	0	0	0	0	22.6	1	0	0	0	1	36.4	0	0	0	0	0	0
680	1	54	0	0	0	0	0	0	0	20.75	1	1	0	0	1	36.5	0	0	0	0	0	0
681	1	69	0	1	1	0	1	0	0	40.65	1	0	1	1	1	38.5	0	1	1	1	0	0
682	1	43	0	1	1	0	0	0	0	114.217	0	1	0	0	0	37.4	0	0	0	0	0	0
683	1	16	1	0	1	0	0	0	0	33.4333	1	1	1	1	1	37.3	1	0	1	1	0	0
684	0	72	1	0	1	0	1	0	0	1.1	1	0	0	1	1	37.1	0	1	1	1	0	0
685	1	85	0	1	1	0	0	0	0	43.3167	1	0	0	1	1	36.3	1	1	0	0	0	0
686	1	45	0	0	0	0	0	0	0	20.8167	1	1	1	1	1	37.3	1	1	1	0	0	0
687	0	32	1	0	0	0	0	0	0	26.6	0	0	1	1	1	37.1	1	1	1	0	0	1
688	1	28	1	1	1	0	0	0	1	18.3	0	0	1	1	1	37.6	0	0	1	0	0	0
689	0	20	1	0	1	0	0	0	1	32.45	1	1	1	1	1	37	0	1	0	0	1	0
690	1	24	0	1	1	0	1	0	0	14.45	1	1	0	0	1	36.5	1	0	1	0	0	0
691	1	27	0	1	0	0	0	0	0	17.6333	1	1	1	1	1	37.2	0	1	1	0	0	1
692	1	14	1	0	1	0	0	0	0	85.25	1	1	0	0	1	36.8	0	0	0	0	0	1
693	1	41	0	1	1	0	0	0	0	19.65	0	0	1	1	0	36.2	1	1	1	1	0	1
694	1	83	0	0	1	0	0	0	0	8.35	0	0	1	0	0	36.1	0	1	0	0	1	1
695	1	30	0	0	0	0	0	0	0	35.9	0	1	1	1	0	36.3	0	0	1	1	0	1
696	0	43	1	1	0	0	0	0	0	127.633	1	1	1	1	0	36.9	1	0	0	0	1	0
697	0	19	1	0	1	0	0	0	1	12.6	0	1	1	1	1	36.9	1	0	0	0	1	0
698	1	40	0	0	0	0	1	0	0	3.75	0	1	0	0	0	37.5	0	0	0	0	0	0
699	1	86	0	0	1	0	0	0	0	22.3333	1	0	0	0	1	37.6	0	0	0	0	0	0
700	0	62	1	1	1	0	1	0	0	19.9167	1	1	1	1	1	36.3	0	0	0	0	0	0
701	1	87	0	1	1	0	0	0	0	27.65	0	0	0	0	0	37	1	0	1	0	0	0
702	0	34	1	0	0	1	0	0	0	11.95	1	1	1	1	1	38	1	0	1	0	0	0
703	0	50	1	1	0	0	0	0	0	51.45	1	1	0	0	0	36.6	0	0	0	0	0	0
704	0	20	1	1	0	0	0	0	0	30.7167	1	1	1	1	0	36.7	1	1	1	1	1	0
705	0	24	0	0	0	0	0	0	0	6.75	1	1	0	1	1	37.5	0	1	0	0	0	1
706	1	29	0	0	0	0	0	0	0	21.5333	1	1	0	1	1	37.1	1	0	0	0	0	1
707	0	18	1	1	0	1	1	0	0	54.4333	1	1	0	0	1	38.4	0	0	0	1	0	0
708	0	21	1	1	0	0	1	0	0	8.18333	1	1	1	1	1	36.1	1	1	0	0	0	0
709	0	68	1	1	0	1	1	0	0	42.7167	1	1	1	1	1	36.7	1	1	1	0	1	0
710	1	64	1	1	0	1	1	0	0	42.7833	1	1	1	1	1	37.3	1	1	0	1	1	1
711	0	50	1	1	0	0	0	0	0	104.033	1	0	0	0	0	36.1	0	0	0	0	0	0
712	1	80	1	0	1	0	0	0	0	8.03333	0	0	0	1	0	38.5	1	0	0	0	0	0
713	1	53	0	1	0	1	1	0	0	16.3667	1	1	1	1	0	37.9	0	1	0	0	0	1
714	0	61	0	1	1	0	1	0	0	20.9	0	0	1	1	1	36.2	0	0	1	1	0	0
715	1	13	0	0	1	0	1	0	0	3.2	0	0	0	1	1	38.8	0	0	0	0	0	0
716	1	19	0	1	0	0	1	0	0	6.51667	0	0	1	1	0	39.3	1	0	1	1	0	0
717	0	33	1	1	1	0	0	0	0	50.3833	0	1	1	1	0	36.5	0	0	0	1	0	0
718	0	35	1	0	1	0	1	0	0	26.5667	1	0	0	1	0	36.3	0	0	0	0	0	0
719	1	77	1	0	0	0	0	0	0	64.1167	1	0	0	0	0	36.8	0	0	0	0	0	0
720	1	30	1	1	0	0	0	0	0	75.85	1	0	0	0	0	36.5	0	0	0	0	0	0
721	0	59	1	0	0	0	1	0	0	22.5667	0	1	0	1	1	38.3	0	0	0	0	1	0
722	0	11	1	0	0	1	1	0	0	172.183	1	1	1	1	0	38.3	0	0	0	0	0	0
723	1	35	1	0	1	1	1	0	0	35.0333	1	1	1	1	1	38.9	1	0	1	1	0	1
724	1	41	1	1	1	0	0	0	1	100.85	1	1	0	1	1	36.6	0	0	1	1	0	0
725	1	33	1	0	0	0	1	0	0	15.5167	0	0	1	1	1	37.9	0	0	1	1	0	0
726	0	64	1	0	0	0	1	0	0	18.25	1	1	1	1	1	38.3	0	1	0	0	0	0
727	1	39	0	1	0	1	1	0	0	36.7667	1	1	0	1	0	38.3	1	1	1	0	0	1
728	0	25	1	1	0	0	1	0	0	19.9833	1	1	0	0	0	38	0	0	0	0	0	0
729	1	16	1	1	0	1	1	0	0	37.4167	1	1	1	1	1	36	1	1	1	1	1	1
730	0	21	0	1	0	1	1	0	0	24.2	0	1	0	0	1	38	0	0	1	0	1	0
731	0	34	1	1	0	1	1	0	0	23.6333	1	0	0	1	0	38.1	0	0	0	0	0	0
732	0	66	1	1	1	0	1	0	0	54	1	1	1	1	1	37.6	0	1	1	1	0	0
733	1	47	1	1	0	1	1	0	0	95.8167	1	0	0	1	1	38.5	1	0	1	0	0	1
734	1	12	1	1	0	1	1	0	0	48.2167	1	1	1	0	0	39.8	0	0	0	0	0	0
735	0	8	0	1	0	1	1	0	0	30.05	1	0	1	1	1	39.7	1	1	1	0	0	0
736	1	17	0	0	0	1	1	0	0	45.8	1	0	0	1	1	37.4	0	1	0	0	0	0
737	1	21	0	1	0	0	0	0	0	125.05	0	0	0	0	1	36.6	1	0	0	0	0	0
738	1	59	0	1	0	0	1	0	0	26.3167	1	1	1	1	0	37.1	0	0	1	1	0	0
739	1	22	1	1	0	1	1	0	0	41.5833	1	1	1	1	1	37.5	1	1	1	1	1	1
740	1	11	1	0	1	0	1	0	0	17.85	0	1	1	1	1	38.5	1	1	1	1	0	1
741	1	35	0	1	0	0	1	0	0	78.0667	1	1	0	0	1	35.8	0	0	0	0	0	0
742	1	67	0	1	1	0	1	0	0	20.9167	1	0	1	1	1	38.5	1	0	0	0	1	0
743	1	51	0	1	0	0	1	0	0	45.2333	1	0	0	0	0	37.6	0	0	0	1	0	0
744	0	59	0	0	0	0	0	0	0	36.05	1	1	0	0	0	36.1	0	0	1	0	1	0
745	1	35	0	1	1	1	1	0	0	62.55	1	1	0	1	1	37	1	0	1	0	0	0
746	1	69	1	1	1	0	1	0	0	39.1	1	1	0	1	0	39.2	1	1	1	1	0	0
747	0	58	1	0	1	0	0	0	0	50.6667	0	1	0	0	0	35.8	0	0	0	0	0	0
748	0	31	1	0	1	0	0	0	0	2.73333	0	1	1	1	0	36.7	1	0	1	0	0	0
749	1	61	0	1	1	0	0	0	1	70.1667	1	1	1	1	1	36.6	1	1	1	0	0	0
750	1	55	1	0	1	0	1	0	0	23.0667	1	1	1	1	1	37.8	1	1	1	1	0	0
751	1	66	0	1	0	1	1	0	0	41.2667	1	0	1	1	0	38.6	0	1	0	0	0	0
752	0	39	1	0	0	1	1	0	0	65.4	1	0	1	0	1	37	0	0	0	0	0	0
753	0	29	0	1	0	0	1	0	0	30.9667	0	0	1	1	1	37.3	1	1	0	0	0	0
754	0	29	0	0	0	0	1	0	0	25.25	0	1	1	1	1	38.6	1	1	1	1	0	0
755	1	44	1	1	0	0	1	0	0	17.6333	0	0	0	1	0	38.7	0	0	0	1	0	0
756	0	40	1	1	1	0	1	0	0	30.8833	1	0	0	1	0	38.1	0	0	0	0	0	0
757	0	70	1	1	0	0	0	0	1	41.1	1	1	0	1	1	36.6	0	0	1	0	1	0
758	0	56	0	1	0	0	1	0	0	54.5667	1	0	0	1	1	36.8	0	1	1	1	1	0
759	1	66	0	1	1	0	0	0	1	37.05	1	0	1	1	1	37.3	1	1	0	0	0	0
760	0	49	1	0	0	0	0	0	1	19.0167	0	1	0	1	0	38.7	1	0	1	0	0	0
761	1	21	1	0	0	0	0	0	0	12.1	1	1	1	1	1	36.9	1	0	1	1	1	0
762	1	55	0	0	1	0	1	0	0	29.5333	1	1	1	1	1	36.2	0	1	1	1	0	1
763	0	82	1	1	0	0	1	0	0	105.917	1	0	0	1	0	36.7	0	1	0	0	0	0
764	1	58	1	1	0	0	1	0	0	52.6833	1	0	0	0	0	37	0	0	0	0	0	1
765	0	9	0	0	0	1	1	0	0	30.9833	1	0	1	1	1	39.5	1	1	0	1	0	0
766	1	24	1	1	1	0	0	0	1	31.65	0	1	1	1	0	36.7	0	0	0	0	0	0
767	0	34	0	0	0	0	0	0	0	27.1167	1	1	1	0	0	36.9	0	1	0	0	0	0
768	1	59	1	1	1	0	1	0	0	146.833	1	0	0	1	1	36	0	1	1	0	0	1
769	1	40	1	1	0	0	0	0	0	51.6833	1	1	0	1	1	37.2	1	1	0	0	1	0
770	0	53	1	1	0	0	0	0	0	6.93333	0	0	0	1	1	37.6	0	0	0	1	0	0
771	1	31	1	0	0	0	1	0	0	26.2667	1	1	1	1	1	39.4	1	1	0	0	0	1
772	1	55	1	1	1	0	1	0	0	28.3667	0	1	1	0	0	35.5	0	0	0	1	0	0
773	0	29	1	1	0	1	0	0	0	32.1333	1	1	1	1	1	37.6	1	1	1	0	1	1
774	1	65	0	1	1	0	1	0	0	30.0833	1	1	1	1	0	38.4	1	1	1	1	0	0
775	1	57	0	1	0	0	1	0	0	15.1	1	1	0	1	1	37.3	1	0	0	0	0	0
776	0	8	1	0	1	1	1	0	0	10.2833	1	0	0	1	1	38.2	1	1	1	1	0	0
777	0	18	1	0	0	0	0	0	1	283.517	0	1	0	0	1	37.9	0	0	0	0	0	0
778	0	55	1	1	1	0	1	0	0	68.9667	1	1	0	1	0	36.5	1	0	1	0	0	0
779	0	16	1	0	0	0	0	0	1	41.2667	1	1	1	1	1	37.1	0	0	0	0	0	0
780	1	58	0	1	1	0	0	0	0	42.0833	1	1	0	0	1	37.1	0	0	0	0	0	1
781	1	24	0	0	0	0	0	0	1	76.6	1	1	0	0	1	36.3	0	0	0	0	0	0
782	0	23	0	1	0	1	0	0	1	23.6167	1	1	1	1	1	37	1	1	0	0	1	1
783	1	55	1	0	0	0	0	0	1	20.5667	1	1	1	0	0	36.4	0	0	0	0	0	0
784	1	17	0	1	1	0	0	0	0	43.1667	0	0	1	1	0	37.1	0	0	0	0	0	0
785	1	31	0	0	1	0	0	0	0	22.85	0	1	1	0	1	36.5	0	0	0	0	0	0
786	0	23	0	1	0	0	0	0	1	71.1333	1	1	1	1	1	37.3	1	1	0	0	1	1
787	1	42	0	1	1	0	0	0	0	13.6333	0	1	0	1	1	36.5	0	1	1	0	0	1
788	1	53	0	1	0	0	0	0	0	32.5333	0	0	1	1	0	36.5	1	1	1	0	0	1
789	1	43	0	1	0	0	0	0	0	160.85	1	1	0	0	1	37.2	0	0	0	0	0	0
790	1	31	0	0	1	0	0	0	0	70.85	1	1	0	0	1	36.6	0	0	0	0	0	0
791	1	20	0	1	0	0	0	0	0	28.6167	0	0	1	1	0	36.4	1	0	0	0	0	0
792	0	40	0	1	0	0	1	0	0	48.6333	1	0	0	1	1	36.8	0	1	0	1	0	0
793	1	39	0	1	0	1	1	0	0	32.7167	1	1	1	1	1	37.7	1	1	0	0	0	0
794	0	78	1	1	1	0	1	0	0	30.4833	1	0	0	1	1	39.4	0	0	0	0	0	0
795	1	92	1	0	0	0	1	0	0	30.3	0	1	0	0	1	36.9	0	0	0	0	0	0
796	1	30	1	1	0	0	0	0	0	757.75	1	0	0	1	0	37.2	1	0	0	0	0	0
797	1	38	1	1	1	0	0	0	1	99.1167	1	1	0	1	1	35.9	1	1	1	0	0	1
798	0	19	1	1	1	0	0	0	0	21.5167	0	1	0	0	1	36.8	0	0	0	0	0	0
799	1	53	0	0	1	0	0	0	0	51.1167	0	1	0	1	1	36	0	0	0	0	0	0
800	1	44	0	0	1	0	0	0	0	123.217	1	1	0	1	1	36.6	0	1	0	0	0	0
801	1	25	1	0	0	0	0	0	1	25.2	0	1	0	1	0	37.1	1	1	1	1	0	0
802	1	43	0	1	0	1	0	0	1	35.7	1	1	0	0	1	37.1	0	0	0	0	0	0
803	0	30	0	0	0	0	0	0	1	16.6833	0	1	1	1	0	38.4	0	0	0	0	0	0
804	0	70	0	1	0	0	1	0	0	27.3167	1	0	1	1	0	37.7	0	0	1	0	1	0
805	1	64	0	0	1	0	0	0	1	71.7	1	1	0	0	1	36.4	0	0	0	0	0	0
806	0	66	1	1	1	0	0	0	1	19.9167	0	0	1	1	0	38.4	0	0	0	0	0	0
807	1	23	1	1	1	1	0	0	1	17.5167	0	1	1	1	0	40.2	1	0	1	0	0	0
808	0	24	0	1	0	0	0	0	1	33.1833	0	1	1	1	1	39.7	1	0	1	0	1	0
809	0	14	0	0	0	0	0	0	0	45.6	1	1	1	0	0	36.9	0	0	0	1	0	0
810	1	27	0	1	0	0	0	0	1	27.2333	0	1	1	1	1	37.4	0	1	0	0	1	0
811	1	21	0	0	0	0	0	0	0	48.9	1	1	0	0	0	37.1	0	0	0	0	0	0
812	1	14	0	1	0	1	0	0	0	49.8	1	1	0	0	1	36.7	0	0	0	0	0	0
813	0	58	1	0	0	0	0	0	1	100.5	1	0	0	0	1	36.8	0	0	0	0	0	0
