# Supplementary material for: Infectious disease diagnosis by artificial intelligence (AI): Differences in patient backgrounds and symptoms between antigen test positives and novel AI-powered pharyngeal endoscopy test positives
Source: PLOS Digit Health. 2026 Feb 11;5(2):e0001233. doi: 10.1371/journal.pdig.0001233 (PMC12893528; doi:10.1371/journal.pdig.0001233)
Supplement: S2 Table — (XLSX) [file pdig.0001233.s002.xlsx]

## Sheet: S2_Table
n=713 COVID-19-	Influenza			OR (95% CI)a	p
		Female	Male
Sex	AI+ or Ag+	197	199	0.9 (0.7-1.2)	0.4
	AI- and Ag-	168	149
Ageb	AI+ or Ag+	13 (10-27)			0.003
	AI- and Ag-	15 (11-34)
		Yes	No
Contact with infected individuals
	AI+ or Ag+	189	207	2.9 (2.1-4.1)	<0.001
	AI- and Ag-	75	242
Use of antipyretics
	AI+ or Ag+	178	218	1.4 (1.02-1.9)	0.04
	AI- and Ag-	118	199
Influenza vaccination
	AI+ or Ag+	89	307	0.6 (0.5-0.9)	0.01
	AI- and Ag-	98	219
Symptom		Yes	No
Cough	AI+ or Ag+	322	74	4.4 (3.2-6.2)	<0.001
	AI- and Ag-	157	160
Sore throat	AI+ or Ag+	226	170	1.0 (0.7-1.3)	0.9
	AI- and Ag-	183	134
Headache	AI+ or Ag+	243	153	1.3 (0.9-1.8)	0.08
	AI- and Ag-	173	144
General fatigue	AI+ or Ag+	222	174	1.3 (0.9-1.7)	0.2
	AI- and Ag-	160	157
Runny nose	AI+ or Ag+	254	142	2.4 (1.8-3.3)	<0.001
	AI- and Ag-	134	183
Fever (≥38.0°C)	AI+ or Ag+	259	137	4.2 (3.1-5.8)	<0.001
	AI- and Ag-	98	219
Chill	AI+ or Ag+	146	250	1.3 (0.9-1.8)	0.08
	AI- and Ag-	97	220
Appetite loss	AI+ or Ag+	113	283	1.4 (0.9-2.0)	0.06
	AI- and Ag-	70	247
Joint pain	AI+ or Ag+	95	301	1.5 (1.04-2.2)	0.03
	AI- and Ag-	55	262
Muscle pain	AI+ or Ag+	69	327	1.7 (1.07-2.5)	0.03
	AI- and Ag-	36	281
Sweating	AI+ or Ag+	39	357	1.3 (0.8-2.3)	0.4
	AI- and Ag-	24	293
GIc symptom	AI+ or Ag+	26	370	0.6 (0.3-0.9)	0.04
	AI- and Ag-	35	282
aOR (95% CI); Odds ratio (95% confidence interval)
b; Median (interquartile range) and p value by Mann-Whitney U-tests.
cGI; Gastrointestinal
S2 Table. Differences in background and symptom frequencies between influenza virus test positives (AI+ or Ag+) and negatives (AI- and Ag-).
