# Supplementary material for: Infectious disease diagnosis by artificial intelligence (AI): Differences in patient backgrounds and symptoms between antigen test positives and novel AI-powered pharyngeal endoscopy test positives
Source: PLOS Digit Health. 2026 Feb 11;5(2):e0001233. doi: 10.1371/journal.pdig.0001233 (PMC12893528; doi:10.1371/journal.pdig.0001233)
Supplement: S3 Table — P values by Fisher’s exact tests are shown. (XLSX) [file pdig.0001233.s003.xlsx]

## Sheet: S3_Table
	Influenza
COVID-19 Ag-	AI+	AI-	Agreement	% (95% CIa)			Disagreement	Agreement	p			Disagreement	Agreement	ORb (95% CIa)	p
Influenza Ag+	125	144	Overall	62 (5-66)%		Time					Age
Influenza Ag-	127	317	Positive	47 (40-53)%		Overall agreement					Overall agreement
			Negative	71 (67-76)%		<12 hrs	53	103	0.5		<15 yo	169	228	1.6 (1.1-2.2)	0.006
Time						12-23 hrs	94	141			15-64 yo	91	193
<12 hrs						≥24 hrs	124	198			<15 yo	169	228	1.4 (0.7-3.0)	0.5
Influenza Ag+	14	14	Overall	66 (58-73)%		Positive agreement					≥65 yo	11	21
Influenza Ag-	39	89	Positive	50 (31-69)%		<12 hrs	14	14	0.9		15-64 yo	91	193	0.9 (0.4-2.0)	0.8
			Negative	70 (61-77)%		12-23 hrs	49	43			≥65 yo	11	21
12-23 hrs						≥24 hrs	81	68			Negative agreement
Influenza Ag+	43	49	Overall	60 (53-66)%		Negative agreement					<15 yo	98	158	3.1 (1.9-5.0)	<0.001
Influenza Ag-	45	98	Positive	47 (36-57)%		<12 hrs	39	89	0.4		15-64 yo	28	140
			Negative	69 (60-76)%		12-23 hrs	45	98			<15 yo	98	158	12 (1.6-89)	0.002
≥24 hrs						≥24 hrs	43	130			≥65 yo	1	19
Influenza Ag+	68	81	Overall	62 (56-67)%		Age					15-64 yo	28	140	3.8 (0.5-30)	0.3
Influenza Ag-	43	130	Positive	46 (38-54)%		Overall agreement					≥65 yo	1	19
			Negative	75 (68-81)%		<15 yo	169	228	0.02
Age						15-64 yo	91	193
<15 yo						≥65 yo	11	21			Influenza	AI+	AI-	ORb (95% CIa)	p
Influenza Ag+	70	71	Overall	57 (52-62)%		Positive agreement					Ag A+	66	68	1.3 (0.8-2.0)	0.4
Influenza Ag-	98	158	Positive	50 (41-58)%		<15 yo	71	70	0.08		Ag B+	59	76
			Negative	62 (56-68)%		15-64 yo	63	53
15-64 yo						≥65 yo	10	2
Influenza Ag+	53	63	Overall	68 (62-73)%		Negative agreement
Influenza Ag-	28	140	Positive	46 (36-55)%		<15 yo	98	158	<0.001
			Negative	83 (77-89)%		15-64 yo	28	140
≥65 yo						≥65 yo	1	19
Influenza Ag+	2	10	Overall	66 (47-81)%
Influenza Ag-	1	19	Positive	17 (2-48)%
			Negative	95 (75-99)%
a95% CI; 95% confidence interval
bOR; Odds ratio
S3 Table. Concordance between antigen (Ag) and artificial intelligence (AI) testing for influenza. P values by Fisher’s exact tests are shown.
