# Supplementary material for: Infectious disease diagnosis by artificial intelligence (AI): Differences in patient backgrounds and symptoms between antigen test positives and novel AI-powered pharyngeal endoscopy test positives
Source: PLOS Digit Health. 2026 Feb 11;5(2):e0001233. doi: 10.1371/journal.pdig.0001233 (PMC12893528; doi:10.1371/journal.pdig.0001233)
Supplement: S4 Table — P values by Fisher’s exact tests are shown. (XLSX) [file pdig.0001233.s004.xlsx]

## Sheet: S4_Table
	Influenza vaccination
COVID-19 Ag-	Yes	No	OR (95% CI)a	p
Influenza AI+	53	199	0.9 (0.6-1.4)	0.6
Influenza Ag+	62	207
Influenza AI+ and Ag-	27	100	0.8 (0.5-1.4)	0.5
Influenza AI- and Ag+	36	108
aOR (95% CI); Odds ratio (95% confidence interval)
S4 Table. Difference in frequency of influenza vaccination between influenza AI positives and Ag positives. P values by Fisher's exact tests are shown.
