# Supplementary material for: Infectious disease diagnosis by artificial intelligence (AI): Differences in patient backgrounds and symptoms between antigen test positives and novel AI-powered pharyngeal endoscopy test positives
Source: PLOS Digit Health. 2026 Feb 11;5(2):e0001233. doi: 10.1371/journal.pdig.0001233 (PMC12893528; doi:10.1371/journal.pdig.0001233)
Supplement: S5 Table — Results from multivariable binary logistic regression analysis are shown. (XLSX) [file pdig.0001233.s005.xlsx]

## Sheet: S5_Table
		n=169 Age <15 yo					n=102 Age ≥15 yo					n=147 Time <24 hrs					n=124 Time ≥24 hrs
COVID-19 Ag-	Influenza	Yes	No	OR (95% CI)a	p		Yes	No	OR (95% CI)a	p		Yes	No	OR (95% CI)a	p		Yes	No	OR (95% CI)a	p
Sex (Female)	AI+ and Ag-	54	44	2.4 (0.9-6.2)	0.07		13	16	1.1 (0.3-3.6)	0.9		44	40	1.1 (0.4-3.1)	0.8		23	20	2.1 (0.7-6.2)	0.2
	AI- and Ag+	28	43				37	36				28	35				37	44
Age (Paediatric (<15 yo))	AI+ and Ag-	-	-	-	-		-	-	-	-		71	13	5.8 (1.6-20)	0.006		27	16	2.9 (0.9-9.3)	0.07
	AI- and Ag+	-	-				-	-				33	30				38	43
Time from symtom oset to testing (<24 hrs)	AI+ and Ag-	71	27	4.0 (1.5-11)	0.005		13	16	1.2 (0.4-3.9)	0.8		-	-	-	-		-	-	-	-
	AI- and Ag+	33	38				30	43				-	-				-	-
Contact with infected individuals	AI+ and Ag-	53	45	12 (4.0-39)	<0.001		13	16	2.1 (0.6-7.5)	0.3		45	39	7.3 (2.4-23)	<0.001		21	22	3.8 (1.3-11)	0.02
	AI- and Ag+	15	56				34	39				18	45				31	50
Use of antipyretics	AI+ and Ag-	34	64	1.0 (0.4-2.7)	0.9		13	16	0.7 (0.2-2.1)	0.5		24	60	0.5 (0.2-1.6)	0.3		23	20	1.0 (0.4-2.8)	0.9
	AI- and Ag+	28	43				45	28				29	34				44	37
Influenza vaccination	AI+ and Ag-	22	76	0.6 (0.2-2.0)	0.4		5	24	0.6 (0.1-2.2)	0.4		20	64	1.3 (0.4-4.3)	0.7		7	36	0.6 (0.2-2.0)	0.4
	AI- and Ag+	14	57				22	51				15	48				21	60
Symptom
Cough	AI+ and Ag-	87	11	15 (4.6-50)	<0.001		25	4	5.0 (0.9-28)	0.07		70	14	6.2 (1.9-20)	0.002		42	1	43 (4.4-411)	0.001
	AI- and Ag+	40	31				51	22				33	30				58	23
Sore throat	AI+ and Ag-	64	34	1.1 (0.4-3.1)	0.8		22	7	3.7 (1.01-14)	0.04		58	26	3.2 (1.1-9.1)	0.03		28	15	1.1 (0.4-3.2)	0.8
	AI- and Ag+	34	37				36	37				27	36				43	38
Headache	AI+ and Ag-	65	33	1.4 (0.5-3.7)	0.5		22	7	4.6 (1.3-17)	0.02		61	23	2.7 (0.9-7.5)	0.07		26	17	1.7 (0.6-4.6)	0.3
	AI- and Ag+	38	33				38	35				34	29				42	39
General fatigue	AI+ and Ag-	49	49	0.9 (0.3-2.3)	0.8		18	11	0.6 (0.2-2.2)	0.5		44	40	0.9 (0.3-2.8)	0.9		23	20	0.6 (0.2-1.8)	0.3
	AI- and Ag+	32	39				50	23				36	27				46	35
Runny nose	AI+ and Ag-	59	39	0.6 (0.2-1.5)	0.3		14	15	0.9 (0.3-2.9)	0.8		45	39	0.2 (0.07-0.6)	0.006		28	15	1.2 (0.4-3.6)	0.7
	AI- and Ag+	47	24				44	29				44	19				47	34
Fever (≥38.0°C)	AI+ and Ag-	77	21	11 (3.6-33)	<0.001		19	10	5.0 (1.5-17)	0.01		66	18	7.2 (2.5-21)	<0.001		30	13	6.4 (2.1-20)	0.001
	AI- and Ag+	34	37				28	45				30	33				32	49
Chill	AI+ and Ag-	34	64	1.9 (0.6-6.0)	0.3		16	13	1.3 (0.3-4.6)	0.7		32	52	1.8 (0.6-5.9)	0.3		18	25	2.5 (0.7-8.7)	0.1
	AI- and Ag+	15	56				29	44				22	41				22	59
Appetite loss	AI+ and Ag-	25	73	2.4 (0.8-7.5)	0.1		5	24	0.1 (0.02-0.7)	0.02		18	66	1.7 (0.5-5.6)	0.4		12	31	0.3 (0.07-1.4)	0.1
	AI- and Ag+	17	54				26	47				15	48				28	53
Joint pain	AI+ and Ag-	10	88	0.6 (0.1-3.6)	0.6		12	17	1.4 (0.3-5.8)	0.6		13	71	0.9 (0.2-5.5)	0.9		9	34	0.7 (0.1-3.7)	0.7
	AI- and Ag+	5	66				28	45				13	50				20	61
Muscle pain	AI+ and Ag-	10	88	0.6 (0.1-3.2)	0.6		5	24	0.8 (0.2-3.7)	0.7		10	74	0.2 (0.05-1.2)	0.09		5	38	1.5 (0.3-6.9)	0.6
	AI- and Ag+	8	63				22	51				17	46				13	68
Sweating	AI+ and Ag-	4	94	0.9 (0.08-10)	0.9		7	22	3.7 (0.7-20)	0.1		6	78	2.4 (0.3-17)	0.4		5	38	4.4 (0.5-40)	0.2
	AI- and Ag+	3	68				8	65				6	57				5	76
Gastrointestinal symptom	AI+ and Ag-	1	97	0.03 (0.001-0.5)	0.02		3	26	1.2 (0.1-10)	0.9		2	82	0.1 (0.02-1.2)	0.07		2	41	0.2 (0.03-2.2)	0.2
	AI- and Ag+	5	66				7	66				5	58				7	74
aOR (95% CI); Odds ratio (95% confidence interval)
S5 Table. Subgroup analyses of differences in background and symptom frequencies between AI positives (AI+ and Ag-) and Ag positives (AI- and Ag+). Results from multivariable binary logistic regression analysis are shown.
