# Supplementary material for: Infectious disease diagnosis by artificial intelligence (AI): Differences in patient backgrounds and symptoms between antigen test positives and novel AI-powered pharyngeal endoscopy test positives
Source: PLOS Digit Health. 2026 Feb 11;5(2):e0001233. doi: 10.1371/journal.pdig.0001233 (PMC12893528; doi:10.1371/journal.pdig.0001233)
Supplement: S6 Table — (XLSX) [file pdig.0001233.s006.xlsx]

## Sheet: S6_Table
	Table 2	S5 Table				Table 3
		Age <15 yo	Age ≥15 yo	Time <24 hrs	Time ≥24 hrs
	n=271	n=169	n=102	n=147	n=124	n=99
Variance inflation factor
Sex (Female)	1.12504	1.22731	1.36993	1.1892	1.34559	1.62454
Age (Paediatric (<15 yo))	1.36975	-	-	1.59588	1.564	1.59892
Time from symtom oset to testing (<24 hrs)	1.11315	1.22441	1.23066	-	-	1.75139
Contact with infected individuals	1.23885	1.43188	1.45844	1.39404	1.30476	1.87976
Use of antipyretics	1.12532	1.279	1.24653	1.23743	1.16227	2.0713
Influenza vaccination	1.14442	1.18475	1.16657	1.26862	1.27216	1.32117
Symptom
Cough	1.32621	1.3408	1.72801	1.3525	1.16103	1.84192
Sore throat	1.10241	1.27362	1.36418	1.2695	1.15465	1.70556
Headache	1.10007	1.23532	1.28803	1.23611	1.18433	1.86379
General fatigue	1.24511	1.2608	1.38699	1.29661	1.52251	2.67085
Runny nose	1.15699	1.16947	1.33135	1.36952	1.24654	1.48355
Fever (≥38.0°C)	1.21052	1.52525	1.35459	1.3116	1.48273	1.80713
Chill	1.3472	1.33492	1.52287	1.53868	1.59197	1.47663
Appetite loss	1.22741	1.33451	1.9876	1.17925	2.12261	1.85472
Joint pain	1.68941	1.42957	1.69475	1.89489	2.2059	2.22153
Muscle pain	1.29904	1.33528	1.42778	1.69267	1.24763	1.66512
Sweating	1.17993	1.24102	1.41789	1.26869	1.51531	1.98568
Gastointestinal symptom	1.13989	1.33506	1.34269	1.33717	1.1721	1.69329
Hosmer and Lemeshow goodness of fit test (p value)	0.8	0.3	0.2	0.5	0.2	0.8
S6 Table. Variance inflation factor (VIF) scores and Hosmer–Lemeshow goodness-of-fit test results for each binary logistic regression analysis.
